# Supplementary material for: An Expanded Oct4 Interaction Network: Implications for Stem Cell Biology, Development, and Disease
Source: Cell Stem Cell. 2010 Apr 2;6(4):382–95. doi: 10.1016/j.stem.2010.03.004 (PMC2860244; doi:10.1016/j.stem.2010.03.004)
Supplement: Table S1. Precursor Ion Mass Accuracy — Mass accuracy of precursor ions of all peptides solely identifying a protein without additional support (“one-hit-wonders”). This table is related to Table 1. [file mmc2.xls]

## Sheet: Exp I
PHR	prot_acc	prot_desc	MW	query	rank	isbold	exp_mz	exp_mr	exp_z	calc_mr	ppm	miss	score	homol	ident	aboveH	expect	seq	var_mod	var_mod_pos
274	IPI00396769	IPI:IPI00396769.3|SWISS-PROT:Q6PD29-2|ENSEMBL:ENSMUSP00000031562;ENSMUSP00000085307|REFSEQ:NP_780520|VEGA:OTTMUSP00000025647 Tax_Id=10090 Gene_Symbol=Zfp513 Isoform 2 of Zinc finger protein 513	59459	2042	1	1	479.26	956.505	2	956.504	1.2828	0	60.71	22	32	38.71	7.6e-05	GPAALGATGSR
295	IPI00120384	IPI:IPI00120384.6|TREMBL:Q3U2D6;Q9R255|ENSEMBL:ENSMUSP00000103245|REFSEQ:NP_034767|VEGA:OTTMUSP00000007677 Tax_Id=10090 Gene_Symbol=Klf4 Kruppel-like factor 4	52532	12224	1	1	910.449	1818.88	2	1818.89	-1.9259	0	83.38	36	38	47.38	1.8e-06	AGGDPGVAASNTGGGLLYSR
325	IPI00652356	IPI:IPI00652356.1|TREMBL:Q3V1Q5;Q3V3W4;Q505G7;Q69ZI2|ENSEMBL:ENSMUSP00000097655;ENSMUSP00000097656|REFSEQ:NP_001028638 Tax_Id=10090 Gene_Symbol=Zbtb2 Putative uncharacterized protein	58190	8326	1	1	701.856	1401.7	2	1401.69	3.50576	0	73.66	21	37	52.66	1.2e-05	GPLSLCSNAADLGK
419	IPI00127145	IPI:IPI00127145.2|SWISS-PROT:Q62520|TREMBL:Q8BQC1|ENSEMBL:ENSMUSP00000075283|REFSEQ:NP_033600|VEGA:OTTMUSP00000022013 Tax_Id=10090 Gene_Symbol=Zic2 Zinc finger protein ZIC 2	55546	3120	1	1	522.796	1043.58	2	1043.58	1.29267	0	51.93	29	35	22.93	0.0011	LGLPGEVFGR
440	IPI00132128	IPI:IPI00132128.1|SWISS-PROT:Q9CQ71|ENSEMBL:ENSMUSP00000012627|REFSEQ:NP_080908|VEGA:OTTMUSP00000037414 Tax_Id=10090 Gene_Symbol=Rpa3 Replication protein A 14 kDa subunit	13689	4194	1	1	556.769	1111.52	2	1111.52	0.537101	0	48.23	31	34	17.23	0.0021	MFILSDGEGK	Oxidation (M)	0.7000000000.0
448	IPI00121655	IPI:IPI00121655.1|SWISS-PROT:Q921C3-1|ENSEMBL:ENSMUSP00000023631|REFSEQ:NP_660107|VEGA:OTTMUSP00000022146 Tax_Id=10090 Gene_Symbol=Brwd1 Isoform A of Bromodomain and WD repeat-containing protein 1	262057	5864	1	1	612.309	1222.6	2	1222.6	4.03567	0	47.09	25	36	22.09	0.0039	SNSMVLVSQSR	Oxidation (M)	0.00070000000.0
493	IPI00263333	IPI:IPI00263333.1|SWISS-PROT:Q8K371-1|ENSEMBL:ENSMUSP00000035121|REFSEQ:NP_062738|VEGA:OTTMUSP00000044938 Tax_Id=10090 Gene_Symbol=Amotl2 Isoform 1 of Angiomotin-like protein 2	85454	2620	1	1	503.753	1005.49	2	1005.49	3.76733	0	41.71	18	34	23.71	0.01	GPPAEGPEPR

## Sheet: Exp II
PHR	prot_acc	prot_desc	MW	query	rank	isbold	exp_mz	exp_mr	exp_z	calc_mr	ppm	miss	score	homol	ident	aboveH	expect	seq	var_mod	var_mod_pos
165	IPI00230530	IPI:IPI00230530.4|TREMBL:Q3UGQ6|ENSEMBL:ENSMUSP00000092645|REFSEQ:NP_082223 Tax_Id=10090 Gene_Symbol=Zbtb43 zinc finger protein 297B isoform a	57551	12224	1	1	813.873	1625.73	2	1625.72	9.33496	1	88.14	36	36	52.14	3.3e-07	SYEAAKAEQNTTEAN
200	IPI00132208	IPI:IPI00132208.1|SWISS-PROT:P63037|TREMBL:Q3TK61;Q5NTY0|ENSEMBL:ENSMUSP00000030118|REFSEQ:NP_032324|VEGA:OTTMUSP00000006930 Tax_Id=10090 Gene_Symbol=Dnaja1 DnaJ homolog subfamily A member 1	45581	10004	1	1	726.374	1450.73	2	1450.73	2.46565	0	96.52	26	36	70.52	4.7e-08	QISQAYEVLADSK
217	IPI00652356	IPI:IPI00652356.1|TREMBL:Q3V1Q5;Q3V3W4;Q505G7;Q69ZI2|ENSEMBL:ENSMUSP00000097655;ENSMUSP00000097656|REFSEQ:NP_001028638 Tax_Id=10090 Gene_Symbol=Zbtb2 Putative uncharacterized protein	58190	9570	1	1	701.855	1401.7	2	1401.69	2.37855	0	85.56	28	36	57.56	6.8e-07	GPLSLCSNAADLGK
273	IPI00121431	IPI:IPI00121431.4|SWISS-PROT:Q60848-1|ENSEMBL:ENSMUSP00000025965|REFSEQ:NP_032260|VEGA:OTTMUSP00000023455 Tax_Id=10090 Gene_Symbol=Hells Isoform 1 of Lymphocyte-specific helicase	95806	5765	1	1	602.808	1203.6	2	1203.6	1.99568	0	63.56	32	36	31.56	9.7e-05	IDEELVTNSGK
275	IPI00406298	IPI:IPI00406298.2|SWISS-PROT:P48379|ENSEMBL:ENSMUSP00000084010|REFSEQ:NP_033082 Tax_Id=10090 Gene_Symbol=Rfx2 DNA-binding protein RFX2	76998	3158	1	1	535.814	1069.61	2	1069.61	0.434737	0	62.7	30	30	32.7	3.2e-05	VLVQAAGSTPK
287	IPI00132128	IPI:IPI00132128.1|SWISS-PROT:Q9CQ71|ENSEMBL:ENSMUSP00000012627|REFSEQ:NP_080908|VEGA:OTTMUSP00000037414 Tax_Id=10090 Gene_Symbol=Rpa3 Replication protein A 14 kDa subunit	13689	3881	1	1	556.768	1111.52	2	1111.52	-0.776413	0	56.25	33	33	23.25	0.00027	MFILSDGEGK	Oxidation (M)	0.7000000000.0
299	IPI00114401	IPI:IPI00114401.1|SWISS-PROT:O08579|TREMBL:Q3TIH6;Q3UJP3|ENSEMBL:ENSMUSP00000002029|REFSEQ:NP_031953|VEGA:OTTMUSP00000019267 Tax_Id=10090 Gene_Symbol=Emd Emerin	29417	7649	1	1	650.792	1299.57	2	1299.57	2.91405	0	53.33	20	33	33.33	0.0005	TYGEPESVGMSK	Oxidation (M)	0.000000000700.0
316	IPI00120384	IPI:IPI00120384.6|TREMBL:Q3U2D6;Q9R255|ENSEMBL:ENSMUSP00000103245|REFSEQ:NP_034767|VEGA:OTTMUSP00000007677 Tax_Id=10090 Gene_Symbol=Klf4 Kruppel-like factor 4	52532	13282	1	1	910.456	1818.9	2	1818.89	6.19445	0	47.48	38	38	9.48	0.007	AGGDPGVAASNTGGGLLYSR
324	IPI00135150	IPI:IPI00135150.4|TREMBL:Q9CT07|ENSEMBL:ENSMUSP00000056564 Tax_Id=10090 Gene_Symbol=Kpna3 Putative uncharacterized protein (Fragment)	37722	5213	1	1	589.784	1177.55	2	1177.55	4.29027	0	46.35	30	35	16.35	0.004	AENPGLENHR	Acetyl (Protein N-term)	1.0000000000.0
329	IPI00127145	IPI:IPI00127145.2|SWISS-PROT:Q62520|TREMBL:Q8BQC1|ENSEMBL:ENSMUSP00000075283|REFSEQ:NP_033600|VEGA:OTTMUSP00000022013 Tax_Id=10090 Gene_Symbol=Zic2 Zinc finger protein ZIC 2	55546	2631	1	1	522.797	1043.58	2	1043.58	3.40081	0	44.85	32	35	12.85	0.0056	LGLPGEVFGR
373	IPI00132452	IPI:IPI00132452.1|SWISS-PROT:Q9CQE6|ENSEMBL:ENSMUSP00000020004|REFSEQ:NP_079817 Tax_Id=10090 Gene_Symbol=Asf1a Histone chaperone ASF1A	23099	6925	1	1	629.329	1256.64	2	1256.64	2.83534	1	38.13	35	35	3.13	0.03	ENPPVKPDFSK

## Sheet: Exp III
PHR	prot_acc	prot_desc	MW	query	rank	isbold	exp_mz	z	calc_mr	ppm	miss	score	homol	ident	aboveH	expect	seq	var_mod	band No.
218	IPI00652356	IPI:IPI00652356.1|TREMBL:Q3V1Q5;Q3V3W4;Q505G7;Q69ZI2|ENSEMBL:ENSMUSP00000097655;ENSMUSP00000097656|REFSEQ:NP_001028638 Tax_Id=10090 Gene_Symbol=Zbtb2 Putative uncharacterized protein	58190	6705	1	1	701.854	2	1401.69	0.694874	0	79.53	22	36	57.53	2.8e-06	GPLSLCSNAADLGK		5B
276	IPI00118139	IPI:IPI00118139.2|SWISS-PROT:Q60596|TREMBL:Q3TGI0;Q3TN28;Q3U2B4|ENSEMBL:ENSMUSP00000070995|REFSEQ:NP_033558 Tax_Id=10090 Gene_Symbol=Xrcc1 DNA repair protein XRCC1	69271	4317	1	1	619.829	2	1237.64	1.4665	0	54.19	27	34	27.19	0.00049	TPAAAPASTPAQR		7
277	IPI00119239	IPI:IPI00119239.2|SWISS-PROT:Q60692|TREMBL:A2CFA7|ENSEMBL:ENSMUSP00000018430|REFSEQ:NP_032972|VEGA:OTTMUSP00000006323;OTTMUSP00000021197 Tax_Id=10090 Gene_Symbol=Psmb6 Proteasome subunit beta type-6	25591	3081	1	1	586.818	2	1171.62	0.784384	0	54.16	34	36	20.16	0.00083	LAAIQESGVER		1A
283	IPI00108204	IPI:IPI00108204.2|SWISS-PROT:P70353|TREMBL:A2A765;Q7TPS7|ENSEMBL:ENSMUSP00000047441;ENSMUSP00000112610;ENSMUSP00000112810|REFSEQ:NP_001041633;NP_032718|VEGA:OTTMUSP00000009230;OTTMUSP00000009231;OTTMUSP00000009232 Tax_Id=10090 Gene_Symbol=Nfyc Nuclear transcription factor Y subunit gamma	37231	5214	1	1	646.851	2	1291.68	1.52359	0	51.5	31	34	20.5	0.0011	MISAEAPVLFAK	Oxidation (M)	3D
284	IPI00406298	IPI:IPI00406298.2|SWISS-PROT:P48379|ENSEMBL:ENSMUSP00000084010|REFSEQ:NP_033082 Tax_Id=10090 Gene_Symbol=Rfx2 DNA-binding protein RFX2	76998	5996	1	0	672.855	2	1343.69	1.00395	0	50.96	25	37	25.96	0.0021	YTSLNHLAQAAR		9
285	IPI00124272	IPI:IPI00124272.1|SWISS-PROT:P97386-1 Tax_Id=10090 Gene_Symbol=Lig3 Isoform Alpha of DNA ligase 3	114657	6208	1	1	681.331	2	1360.65	0.0367472	0	50.15	33	36	17.15	0.0024	DLEQGDVSETIR		9
287	IPI00460668	IPI:IPI00460668.2|TREMBL:Q3TUD7|ENSEMBL:ENSMUSP00000096547 Tax_Id=10090 Gene_Symbol=Smarca4 Putative uncharacterized protein	182256	4884	1	1	634.848	2	1267.68	2.72467	0	49.28	28	33	21.28	0.0013	GLDPVEILQER		10A
288	IPI00127145	IPI:IPI00127145.2|SWISS-PROT:Q62520|TREMBL:Q8BQC1|ENSEMBL:ENSMUSP00000075283|REFSEQ:NP_033600|VEGA:OTTMUSP00000022013 Tax_Id=10090 Gene_Symbol=Zic2 Zinc finger protein ZIC 2	55546	1657	1	1	522.796	2	1043.58	1.35016	0	49.06	30	35	19.06	0.0022	LGLPGEVFGR		5A
295	IPI00125758	IPI:IPI00125758.3|SWISS-PROT:Q08874-1 Tax_Id=10090 Gene_Symbol=Mitf Isoform A of Microphthalmia-associated transcription factor	59160	145	1	0	412.219	2	822.424	0.438947	0	44.2	31	31	13.2	0.0028	ASVDYIR		5A
309	IPI00119958	IPI:IPI00119958.1|SWISS-PROT:Q61329 Tax_Id=10090 Gene_Symbol=Zfhx3 Zinc finger homeobox protein 3	410990	7168	1	1	734.869	2	1467.72	1.49756	1	45.2	22	36	23.2	0.0064	DSGLTSVGTDTFRL		9
313	IPI00323660	IPI:IPI00323660.1|SWISS-PROT:Q9Z2N8|TREMBL:Q3TF62;Q505L1|ENSEMBL:ENSMUSP00000029214|REFSEQ:NP_062647|VEGA:OTTMUSP00000024516 Tax_Id=10090 Gene_Symbol=Actl6a Actin-like protein 6A	47931	8438	1	1	784.89	2	1567.76	1.32801	0	44.56	23	36	21.56	0.0087	QGGPTYYIDTNALR		4
316	IPI00132128	IPI:IPI00132128.1|SWISS-PROT:Q9CQ71|ENSEMBL:ENSMUSP00000012627|REFSEQ:NP_080908|VEGA:OTTMUSP00000037414 Tax_Id=10090 Gene_Symbol=Rpa3 Replication protein A 14 kDa subunit	13689	2453	1	1	556.769	2	1111.52	1.42777	0	43.88	34	34	9.88	0.0056	MFILSDGEGK	Oxidation (M)	0B
321	IPI00396769	IPI:IPI00396769.3|SWISS-PROT:Q6PD29-2|ENSEMBL:ENSMUSP00000031562;ENSMUSP00000085307|REFSEQ:NP_780520|VEGA:OTTMUSP00000025647 Tax_Id=10090 Gene_Symbol=Zfp513 Isoform 2 of Zinc finger protein 513	59459	10810	1	1	652.32	3	1953.94	-0.216998	1	43.32	25	38	18.32	0.017	ALSAESEVEEPARGPGEAR		5B
330	IPI00121431	IPI:IPI00121431.4|SWISS-PROT:Q60848-1|ENSEMBL:ENSMUSP00000025965|REFSEQ:NP_032260|VEGA:OTTMUSP00000023455 Tax_Id=10090 Gene_Symbol=Hells Isoform 1 of Lymphocyte-specific helicase	95806	2345	1	1	551.809	2	1101.6	0.573709	0	42.07	29	35	13.07	0.011	LVTANTIDQK		8
334	IPI00378561	IPI:IPI00378561.2|SWISS-PROT:Q6ZPV2-1|TREMBL:A2AQP9;Q8CE87;Q8CEX2;Q9CU66;Q9D2N0|ENSEMBL:ENSMUSP00000051845|REFSEQ:NP_080850|VEGA:OTTMUSP00000017013 Tax_Id=10090 Gene_Symbol=Ino80 Isoform 1 of Putative DNA helicase INO80 complex homolog 1	177265	2665	1	1	566.785	2	1131.55	2.67509	0	41.02	36	36	5.02	0.018	SAIDENQLSR		10A
343	IPI00310091	IPI:IPI00310091.8|SWISS-PROT:Q76MZ3|TREMBL:Q7TMX2;Q8C2E1|ENSEMBL:ENSMUSP00000007708|REFSEQ:NP_058587|VEGA:OTTMUSP00000017454 Tax_Id=10090 Gene_Symbol=Ppp2r1a Serine/threonine-protein phosphatase 2A 65 kDa regulatory subunit A alpha isoform	66079	1664	1	1	523.259	2	1044.5	0.867399	0	39.52	27	36	12.52	0.025	MAGDPVANVR	Oxidation (M)	5A
364	IPI00114401	IPI:IPI00114401.1|SWISS-PROT:O08579|TREMBL:Q3TIH6;Q3UJP3|ENSEMBL:ENSMUSP00000002029|REFSEQ:NP_031953|VEGA:OTTMUSP00000019267 Tax_Id=10090 Gene_Symbol=Emd Emerin	29417	5331	1	1	650.79	2	1299.57	-0.0176982	0	35.67	26	33	9.67	0.028	TYGEPESVGMSK	Oxidation (M)	3B
