# Supplementary material for: An Expanded Oct4 Interaction Network: Implications for Stem Cell Biology, Development, and Disease
Source: Cell Stem Cell. 2010 Apr 2;6(4):382–95. doi: 10.1016/j.stem.2010.03.004 (PMC2860244; doi:10.1016/j.stem.2010.03.004)
Supplement: Table S3. Domain Architectures of Oct4-Interacting Proteins — PFAM domains are listed in the order they appear in each protein. This table is related to Table 1. [file mmc3.xls]

## Sheet: Sheet 1 - Table 1
Gene	IPI ID	Domain architecture
Acin1	IPI00121136	SAP
Actl6a	IPI00323660	Actin
Amotl2	IPI00263333	Angiomotin_C
Arid3b	IPI00277032	ARID
Asf1a	IPI00132452	ASF1_hist_chap
Atf2	IPI00110172	bZIP_1
Brwd1	IPI00121655	WD40 (8), Bromodomain (2)
Cabin1	IPI00380107	MEF2_binding
Cad	IPI00380280	CPSase_sm_chain, GATase, CPSase_L_chain, CPSase_L_D2, CPSase_L_D3, CPSase_L_chain, CPSase_L_D2, MGS, Amidohydro_1, OTCace_N, OTCace
Chd1	IPI00107999	Chromo (2), SNF2_N, Helicase_C
Chd3	IPI00675483	CHDNT, PHD (2), Chromo (2), SNF2_N, Helicase_C, DUF1087, DUF1086, CHDCT2
Chd4	IPI00396802	CHDNT, PHD (2), Chromo (2), SNF2_N, Helicase_C, DUF1087, DUF1086, CHDCT2
Chd5	IPI00875673	CHDNT, PHD (2), Chromo (2), SNF2_N, Helicase_C, DUF1087, DUF1086, CHDCT2
Creb1	IPI00119924	pKID, bZIP_1
Ctbp1	IPI00128155	2-Hacid_dh, 2-Hacid_dh_C
Ctbp2	IPI00856974	2-Hacid_dh, 2-Hacid_dh_C
Cubn	IPI00889898	EGF, EGF_CA (3), EGF (2), CUB (27)
Cul4b	IPI00224689	Cullin, Cullin_Nedd8
Ddb1	IPI00316740	CPSF_A
Dhx9	IPI00339468	dsrm (2), DEAD, Helicase_C, HA2, DUF1605
Dnaja1	IPI00132208	DnaJ, DnaJ_CXXCXGXG, DnaJ_C
Dnmt3a	IPI00131694	PWWP, DNA_methylase
Dnmt3l	IPI00109459
Emd	IPI00114401	LEM
Gatad2a	IPI00625995
Gatad2b	IPI00128615	GATA
Hcfc1	IPI00828490	Kelch_1, Kelch_2, Kelch_1
Hdac1	IPI00114232	Hist_deacetyl
Hells	IPI00121431	SNF2_N, Helicase_C
Hira	IPI00123694	WD40 (6), HIRA_B, Hira
Hist1h3e	IPI00282848	Histone
Hist1h4b	IPI00407339	Histone
Hist3h2bb	IPI00229539	Histone
Hnrnpab	IPI00277066	CBFNT, RRM_1 (2)
Hnrnpl	IPI00620362	RRM_1 (2)
Hnrnpu	IPI00458583	SAP, SPRY, Zeta_toxin
Ifi202b	IPI00126725	HIN (2)
Ino80	IPI00378561	SNF2_N, Helicase_C
Kdm1a	IPI00648295	SWIRM, Amino_oxidase
Klf4	IPI00874650	zf-C2H2
Kpna2	IPI00124973	IBB, Arm (8)
Kpna3	IPI00230429	IBB, Arm (8)
Lig3	IPI00124272	zf-PARP, DNA_ligase_A_N, DNA_ligase_A_M, DNA_ligase_A_C
Matr3	IPI00453826
Mbd3	IPI00131067	MBD
Mitf	IPI00125758	HLH, DUF3371
Msh6	IPI00310173	PWWP, MutS_I, MutS_II, MutS_III, MutS_IV, MutS_V
Mta1	IPI00624969	BAH, ELM2, GATA
Mta2	IPI00128230	BAH, ELM2, GATA
Mta3	IPI00125745	BAH, ELM2, GATA
Myst2	IPI00228457	zf-C2HC, MOZ_SAS
Nfrkb	IPI00274469
Nfyc	IPI00108204	CBFD_NFYB_HMF
Nudc	IPI00132942	CS
Ogt	IPI00420870	TPR_1 (10)
P4ha1	IPI00399959	P4Ha_N, 2OG-FeII_Oxy
Parp1	IPI00139168	zf-PARP (2), PADR1, BRCT, WGR, PARP_reg, PARP
Phf17	IPI00453799	EPL1, PHD
Pou5f1	IPI00117218	Pou, Homeobox
Ppp2r1a	IPI00310091	HEAT (6)
Psmb6	IPI00119239	Proteasome
Rcor2	IPI00226581	ELM2, Myb_DNA-binding
Rfx2	IPI00406298	RFX1_trans_act, RFX_DNA_binding
Rpa1	IPI00124520	Rep-A_N, tRNA_anti, Rep_fac-A_C
Rpa3	IPI00132128	Rep_fac-A_3
Sall1	IPI00342267	zf-C2H2 (2)
Sall3	IPI00123404	zf-C2H2 (2)
Sall4	IPI00475164	zf-C2H2 (4)
Smarca4	IPI00875789	QLQ, HSA, BRK, SNF2_N, Helicase_C, Bromodomain
Smarca5	IPI00396739	SNF2_N, Helicase_C, HAND, SLIDE
Smarcc1	IPI00125662	SWIRM, Myb_DNA-binding
Sp1	IPI00323887	zf-C2H2 (2)
Ssrp1	IPI00407571	SSrecog, HMG_box
Supt16h	IPI00120344	Peptidase_M24, SPT16, Rtt106
Tcfe3	IPI00380308	HLH, DUF3371
Tcfeb	IPI00314502	HLH, DUF3371
Top2a	IPI00122223	HATPase_c, DNA_gyraseB, DNA_topoisoIV, DTHCT
Trim24	IPI00227778	zf-B_box (2), PHD, Bromodomain
Trim33	IPI00409904	zf-B_box (2), PHD, Bromodomain
Ttf2	IPI00112371	zf-GRF, SNF2_N, Helicase_C
Ubn2	IPI00854896
Xrcc1	IPI00118139	XRCC1_N, BRCT (2)
Xrcc5	IPI00321154	Ku_N, Ku, Ku_C, Ku_PK_bind
Xrcc6	IPI00132424	Ku_N, Ku, Ku_C, SAP
Zbtb10	IPI00938441	BTB
Zbtb2	IPI00652356	BTB
Zbtb43	IPI00230530	BTB
Zfhx3	IPI00475055	Homeobox (4)
Zfp217	IPI00758403	zf-C2H2
Zfp219	IPI00469594	zf-C2H2
Zfp513	IPI00830836
Zic2	IPI00127145	zf-C2H2 (2)
Zscan4b	IPI00755380	SCAN
