# Supplementary material for: An Expanded Oct4 Interaction Network: Implications for Stem Cell Biology, Development, and Disease
Source: Cell Stem Cell. 2010 Apr 2;6(4):382–95. doi: 10.1016/j.stem.2010.03.004 (PMC2860244; doi:10.1016/j.stem.2010.03.004)
Supplement: Table S4. Domain Occurrence, Function and Overrepresentation — The number of occurrences of a certain domain within the Oct4-interacting set is given, as well as the number of distinct proteins bearing the domain. Domain functions were obtained from PFAM annotations. Fold enrichment was calculated by comparison of the domain composition of Oct4 partners to both the nuclear subset and complete set of SwissProt proteins with subcellular localization information. This estimates domain overrepresentation in the Oct4-associated group. Only domains significantly enriched are shown. This table is related to Table 1. [file mmc4.xls]

## Sheet: Sheet 1 - Table 1
Pfam domain	Domain description	Number of proteins	Expected	Fold enrichment	Significant	Expected	Fold enrichment	Significant
			cf. all proteins			cf. nuclear proteins
Helicase_C	Helicase conserved C-terminal domain	10	0.524633	19.0609	TRUE	1.67705	5.96285	TRUE
SNF2_N	SNF2 family N-terminal domain	9	0.125912	71.4785	TRUE	0.457377	19.6774	TRUE
zf-C2H2	Zinc finger, C2H2 type	8	1.39902	5.71828	TRUE	8.28361	0.965763	FALSE
PHD	PHD-finger	6	0.363746	16.495	TRUE	1.11803	5.36657	FALSE
ELM2	ELM2 domain	4	0.0559609	71.4785	TRUE	0.0508197	78.7097	TRUE
GATA	GATA zinc finger	4	0.0699511	57.1828	TRUE	0.406557	9.83871	FALSE
Chromo	chromo' (CHRromatin Organisation MOdifier) domain	4	0.0979316	40.8449	TRUE	0.559016	7.15543	FALSE
Bromodomain	Bromodomain	4	0.153892	25.9922	TRUE	0.508197	7.87097	FALSE
CHDCT2	CHDCT2 (NUC038) domain	3	0	Inf.	TRUE	0	Inf.	TRUE
DUF1086	Domain of Unknown Function (DUF1086)	3	0	Inf.	TRUE	0	Inf.	TRUE
DUF1087	Domain of Unknown Function (DUF1087)	3	0	Inf.	TRUE	0	Inf.	TRUE
CHDNT	CHDNT (NUC034) domain	3	0	Inf.	TRUE	0	Inf.	TRUE
DUF3371	Domain of unknown function (DUF3371)	3	0.0209853	142.957	TRUE	0.0508197	59.0323	FALSE
BAH	BAH domain	3	0.0559609	53.6089	TRUE	0.101639	29.5161	FALSE
SAP	SAP domain	3	0.0909364	32.9901	TRUE	0.406557	7.37903	FALSE
Ku	Ku70/Ku80 beta-barrel domain	2	0	Inf.	TRUE	0	Inf.	FALSE
Ku_N	Ku70/Ku80 N-terminal alpha/beta domain	2	0	Inf.	TRUE	0	Inf.	FALSE
Ku_C	Ku70/Ku80 C-terminal arm	2	0	Inf.	TRUE	0	Inf.	FALSE
zf-PARP	Poly(ADP-ribose) polymerase and DNA-Ligase Zn-finger region	2	0	Inf.	TRUE	0	Inf.	FALSE
2-Hacid_dh_C	D-isomer specific 2-hydroxyacid dehydrogenase, NAD binding domain	2	0.0139902	142.957	TRUE	0	Inf.	FALSE
2-Hacid_dh	D-isomer specific 2-hydroxyacid dehydrogenase, catalytic domain	2	0.0139902	142.957	TRUE	0	Inf.	FALSE
