# Supplementary material for: An Expanded Oct4 Interaction Network: Implications for Stem Cell Biology, Development, and Disease
Source: Cell Stem Cell. 2010 Apr 2;6(4):382–95. doi: 10.1016/j.stem.2010.03.004 (PMC2860244; doi:10.1016/j.stem.2010.03.004)
Supplement: Table S5. Phenotypic Analysis — List of phenotypes caused by spontaneous, induced, and/or genetically-engineered mutations in the genes encoding the Oct4-associated proteins identified in this study retrieved from the MGI database resource. This table is related to Figure 4. [file mmc5.xls]

## Sheet: Table Supp
Input	MGI Gene/Marker ID	Name	Phenotype ID	Phenotype term
Acin1	MGI:1891824	apoptotic chromatin condensation inducer 1
Actl6a	MGI:1861453	actin-like 6A
Amotl2	MGI:1929286	angiomotin-like 2
Arid3b	MGI:1930768	AT rich interactive domain 3B (BRIGHT-like)	MP:0000267	abnormal heart development
Arid3b	MGI:1930768	AT rich interactive domain 3B (BRIGHT-like)	MP:0000364	abnormal vascular regression
Arid3b	MGI:1930768	AT rich interactive domain 3B (BRIGHT-like)	MP:0000432	abnormal head morphology
Arid3b	MGI:1930768	AT rich interactive domain 3B (BRIGHT-like)	MP:0000930	wavy neural tube
Arid3b	MGI:1930768	AT rich interactive domain 3B (BRIGHT-like)	MP:0003984	embryonic growth retardation
Arid3b	MGI:1930768	AT rich interactive domain 3B (BRIGHT-like)	MP:0004937	dilated heart
Arid3b	MGI:1930768	AT rich interactive domain 3B (BRIGHT-like)	MP:0006042	increased apoptosis
Arid3b	MGI:1930768	AT rich interactive domain 3B (BRIGHT-like)	MP:0006207	embryonic lethality during organogenesis
Arid3b	MGI:1930768	AT rich interactive domain 3B (BRIGHT-like)	MP:0006346	small branchial arch
Asf1a	MGI:1913653	ASF1 anti-silencing function 1 homolog A (S. cerevisiae)
Atf2	MGI:109349	activating transcription factor 2	MP:0000166	abnormal chondrocyte morphology
Atf2	MGI:109349	activating transcription factor 2	MP:0000352	decreased cell proliferation
Atf2	MGI:109349	activating transcription factor 2	MP:0000547	short limbs
Atf2	MGI:109349	activating transcription factor 2	MP:0000598	abnormal liver morphology
Atf2	MGI:109349	activating transcription factor 2	MP:0000600	liver hypoplasia
Atf2	MGI:109349	activating transcription factor 2	MP:0000745	tremors
Atf2	MGI:109349	activating transcription factor 2	MP:0000774	decreased brain size
Atf2	MGI:109349	activating transcription factor 2	MP:0000822	abnormal brain ventricle morphology
Atf2	MGI:109349	activating transcription factor 2	MP:0000880	decreased Purkinje cell number
Atf2	MGI:109349	activating transcription factor 2	MP:0000885	ectopic Purkinje cell
Atf2	MGI:109349	activating transcription factor 2	MP:0001175	abnormal lung morphology
Atf2	MGI:109349	activating transcription factor 2	MP:0001219	thickened epidermis
Atf2	MGI:109349	activating transcription factor 2	MP:0001222	epidermal hyperplasia
Atf2	MGI:109349	activating transcription factor 2	MP:0001262	decreased body weight
Atf2	MGI:109349	activating transcription factor 2	MP:0001272	increased metastatic potential
Atf2	MGI:109349	activating transcription factor 2	MP:0001393	ataxia
Atf2	MGI:109349	activating transcription factor 2	MP:0001399	hyperactivity
Atf2	MGI:109349	activating transcription factor 2	MP:0001524	impaired limb coordination
Atf2	MGI:109349	activating transcription factor 2	MP:0001575	cyanosis
Atf2	MGI:109349	activating transcription factor 2	MP:0001577	anemia
Atf2	MGI:109349	activating transcription factor 2	MP:0001716	abnormal placenta labyrinth morphology
Atf2	MGI:109349	activating transcription factor 2	MP:0001730	embryonic growth arrest
Atf2	MGI:109349	activating transcription factor 2	MP:0001783	decreased white adipose tissue amount
Atf2	MGI:109349	activating transcription factor 2	MP:0001851	eye inflammation
Atf2	MGI:109349	activating transcription factor 2	MP:0001953	respiratory failure
Atf2	MGI:109349	activating transcription factor 2	MP:0002051	skin papilloma
Atf2	MGI:109349	activating transcription factor 2	MP:0002058	neonatal lethality
Atf2	MGI:109349	activating transcription factor 2	MP:0002082	postnatal lethality
Atf2	MGI:109349	activating transcription factor 2	MP:0002169	no abnormal phenotype detected
Atf2	MGI:109349	activating transcription factor 2	MP:0002412	increased susceptibility to bacterial infection
Atf2	MGI:109349	activating transcription factor 2	MP:0002418	increased susceptibility to viral infection
Atf2	MGI:109349	activating transcription factor 2	MP:0002657	chondrodystrophy
Atf2	MGI:109349	activating transcription factor 2	MP:0002730	head shaking
Atf2	MGI:109349	activating transcription factor 2	MP:0002740	heart hypoplasia
Atf2	MGI:109349	activating transcription factor 2	MP:0002856	abnormal vestibular ganglion morphology
Atf2	MGI:109349	activating transcription factor 2	MP:0002891	increased insulin sensitivity
Atf2	MGI:109349	activating transcription factor 2	MP:0003009	abnormal cytokine secretion
Atf2	MGI:109349	activating transcription factor 2	MP:0003055	abnormal long bone epiphyseal plate morphology
Atf2	MGI:109349	activating transcription factor 2	MP:0003144	decreased otolith number
Atf2	MGI:109349	activating transcription factor 2	MP:0003231	abnormal placenta vasculature
Atf2	MGI:109349	activating transcription factor 2	MP:0003410	abnormal artery development
Atf2	MGI:109349	activating transcription factor 2	MP:0003887	increased hepatocyte apoptosis
Atf2	MGI:109349	activating transcription factor 2	MP:0003984	embryonic growth retardation
Atf2	MGI:109349	activating transcription factor 2	MP:0004328	decreased vestibular hair cell number
Atf2	MGI:109349	activating transcription factor 2	MP:0004330	abnormal saccular macula morphology
Atf2	MGI:109349	activating transcription factor 2	MP:0004333	abnormal utricular macula morphology
Atf2	MGI:109349	activating transcription factor 2	MP:0004517	decreased vestibular hair cell stereocilia number
Atf2	MGI:109349	activating transcription factor 2	MP:0005039	hypoxia
Atf2	MGI:109349	activating transcription factor 2	MP:0005069	abnormal NK cell physiology
Atf2	MGI:109349	activating transcription factor 2	MP:0005076	abnormal cell differentiation
Atf2	MGI:109349	activating transcription factor 2	MP:0005244	hemopericardium
Atf2	MGI:109349	activating transcription factor 2	MP:0005289	increased oxygen consumption
Atf2	MGI:109349	activating transcription factor 2	MP:0005292	improved glucose tolerance
Atf2	MGI:109349	activating transcription factor 2	MP:0005307	head tossing
Atf2	MGI:109349	activating transcription factor 2	MP:0006042	increased apoptosis
Atf2	MGI:109349	activating transcription factor 2	MP:0006207	embryonic lethality during organogenesis
Atf2	MGI:109349	activating transcription factor 2	MP:0006325	impaired hearing
Atf2	MGI:109349	activating transcription factor 2	MP:0006396	decreased long bone epiphyseal plate size
Atf2	MGI:109349	activating transcription factor 2	MP:0006397	disorganized long bone epiphyseal plate
Atf2	MGI:109349	activating transcription factor 2	MP:0006410	abnormal common myeloid progenitor cell morphology
Atf2	MGI:109349	activating transcription factor 2	MP:0008040	decreased NK T cell number
Atf2	MGI:109349	activating transcription factor 2	MP:0008045	decreased NK cell number
Atf2	MGI:109349	activating transcription factor 2	MP:0008569	lethality at weaning
Atf2	MGI:109349	activating transcription factor 2	MP:0008578	decreased circulating interferon-gamma level
Atf2	MGI:109349	activating transcription factor 2	MP:0008735	increased susceptibility to endotoxin shock
Atf2	MGI:109349	activating transcription factor 2	MP:0008844	decreased subcutaneous adipose tissue amount
Atf2	MGI:109349	activating transcription factor 2	MP:0008974	proportional dwarf
Atf2	MGI:109349	activating transcription factor 2	MP:0009133	decreased white fat cell size
Brwd1	MGI:1890651	bromodomain and WD repeat domain containing 1	MP:0000242	impaired fertilization
Brwd1	MGI:1890651	bromodomain and WD repeat domain containing 1	MP:0001125	abnormal oocyte morphology
Brwd1	MGI:1890651	bromodomain and WD repeat domain containing 1	MP:0001919	abnormal reproductive system physiology
Brwd1	MGI:1890651	bromodomain and WD repeat domain containing 1	MP:0001925	male infertility
Brwd1	MGI:1890651	bromodomain and WD repeat domain containing 1	MP:0001926	female infertility
Brwd1	MGI:1890651	bromodomain and WD repeat domain containing 1	MP:0001932	abnormal spermiogenesis
Brwd1	MGI:1890651	bromodomain and WD repeat domain containing 1	MP:0002160	abnormal reproductive system morphology
Brwd1	MGI:1890651	bromodomain and WD repeat domain containing 1	MP:0002675	asthenozoospermia
Brwd1	MGI:1890651	bromodomain and WD repeat domain containing 1	MP:0002686	globozoospermia
Brwd1	MGI:1890651	bromodomain and WD repeat domain containing 1	MP:0002687	oligozoospermia
Brwd1	MGI:1890651	bromodomain and WD repeat domain containing 1	MP:0004901	decreased male germ cell number
Brwd1	MGI:1890651	bromodomain and WD repeat domain containing 1	MP:0005168	abnormal female meiosis
Brwd1	MGI:1890651	bromodomain and WD repeat domain containing 1	MP:0005578	teratozoospermia
Brwd1	MGI:1890651	bromodomain and WD repeat domain containing 1	MP:0006362	abnormal male germ cell morphology
Brwd1	MGI:1890651	bromodomain and WD repeat domain containing 1	MP:0008892	abnormal sperm flagellum morphology
Brwd1	MGI:1890651	bromodomain and WD repeat domain containing 1	MP:0009230	abnormal sperm head morphology
Brwd1	MGI:1890651	bromodomain and WD repeat domain containing 1	MP:0009325	necrospermia
Brwd1	MGI:1890651	bromodomain and WD repeat domain containing 1	MP:0009831	abnormal sperm midpiece morphology
Cabin1	MGI:1298375	calcineurin binding protein 1	MP:0001800	abnormal humoral immune response
Cabin1	MGI:1298375	calcineurin binding protein 1	MP:0002497	increased IgE level
Cabin1	MGI:1298375	calcineurin binding protein 1	MP:0003009	abnormal cytokine secretion
Cabin1	MGI:1298375	calcineurin binding protein 1	MP:0008499	increased IgG1 level
Cabin1	MGI:1298375	calcineurin binding protein 1	MP:0008501	increased IgG2b level
Cabin1	MGI:1298375	calcineurin binding protein 1	MP:0008762	embryonic lethality
Cad	MGI:1916969	carbamoyl-phosphate synthetase 2, aspartate transcarbamylase, and dihydroorotase
Chd1	MGI:88393	chromodomain helicase DNA binding protein 1
Chd3	MGI:1344395	chromodomain helicase DNA binding protein 3
Chd4	MGI:1344380	chromodomain helicase DNA binding protein 4	MP:0000694	spleen hypoplasia
Chd4	MGI:1344380	chromodomain helicase DNA binding protein 4	MP:0001823	thymus hypoplasia
Chd4	MGI:1344380	chromodomain helicase DNA binding protein 4	MP:0001825	arrested T cell differentiation
Chd4	MGI:1344380	chromodomain helicase DNA binding protein 4	MP:0002145	abnormal T cell differentiation
Chd4	MGI:1344380	chromodomain helicase DNA binding protein 4	MP:0002432	abnormal CD4-positive T cell morphology
Chd4	MGI:1344380	chromodomain helicase DNA binding protein 4	MP:0002444	abnormal T cell physiology
Chd4	MGI:1344380	chromodomain helicase DNA binding protein 4	MP:0003077	abnormal cell cycle
Chd4	MGI:1344380	chromodomain helicase DNA binding protein 4	MP:0005090	increased double-negative T cell number
Chd4	MGI:1344380	chromodomain helicase DNA binding protein 4	MP:0005092	decreased double-positive T cell number
Chd4	MGI:1344380	chromodomain helicase DNA binding protein 4	MP:0005095	decreased T cell proliferation
Chd4	MGI:1344380	chromodomain helicase DNA binding protein 4	MP:0008078	increased CD8-positive T cell number
Chd4	MGI:1344380	chromodomain helicase DNA binding protein 4	MP:0008101	lymph node hypoplasia
Chd5	MGI:3036258	chromodomain helicase DNA binding protein 5
Creb1	MGI:88494	cAMP responsive element binding protein 1	MP:0000057	abnormal osteogenesis
Creb1	MGI:88494	cAMP responsive element binding protein 1	MP:0001011	abnormal superior cervical ganglion morphology
Creb1	MGI:88494	cAMP responsive element binding protein 1	MP:0001015	small superior cervical ganglion
Creb1	MGI:88494	cAMP responsive element binding protein 1	MP:0001017	abnormal stellate ganglion morphology
Creb1	MGI:88494	cAMP responsive element binding protein 1	MP:0001454	abnormal cued conditioning behavior
Creb1	MGI:88494	cAMP responsive element binding protein 1	MP:0001463	abnormal spatial learning
Creb1	MGI:88494	cAMP responsive element binding protein 1	MP:0001468	abnormal temporal memory
Creb1	MGI:88494	cAMP responsive element binding protein 1	MP:0001469	abnormal contextual conditioning behavior
Creb1	MGI:88494	cAMP responsive element binding protein 1	MP:0001473	reduced long term potentiation
Creb1	MGI:88494	cAMP responsive element binding protein 1	MP:0001648	abnormal apoptosis
Creb1	MGI:88494	cAMP responsive element binding protein 1	MP:0001674	abnormal triploblastic development
Creb1	MGI:88494	cAMP responsive element binding protein 1	MP:0001694	failure to form egg cylinders
Creb1	MGI:88494	cAMP responsive element binding protein 1	MP:0002066	abnormal motor capabilities/coordination/movement
Creb1	MGI:88494	cAMP responsive element binding protein 1	MP:0002069	abnormal eating/drinking behavior
Creb1	MGI:88494	cAMP responsive element binding protein 1	MP:0002080	prenatal lethality
Creb1	MGI:88494	cAMP responsive element binding protein 1	MP:0002081	perinatal lethality
Creb1	MGI:88494	cAMP responsive element binding protein 1	MP:0002082	postnatal lethality
Creb1	MGI:88494	cAMP responsive element binding protein 1	MP:0002152	abnormal brain morphology
Creb1	MGI:88494	cAMP responsive element binding protein 1	MP:0002169	no abnormal phenotype detected
Creb1	MGI:88494	cAMP responsive element binding protein 1	MP:0002206	abnormal CNS synaptic transmission
Creb1	MGI:88494	cAMP responsive element binding protein 1	MP:0002561	abnormal circadian phase
Creb1	MGI:88494	cAMP responsive element binding protein 1	MP:0002663	failure to form blastocele
Creb1	MGI:88494	cAMP responsive element binding protein 1	MP:0002757	decreased vertical activity
Creb1	MGI:88494	cAMP responsive element binding protein 1	MP:0003087	absent allantois
Creb1	MGI:88494	cAMP responsive element binding protein 1	MP:0003204	decreased neuron apoptosis
Creb1	MGI:88494	cAMP responsive element binding protein 1	MP:0003694	failure to hatch from the zona pellucida
Creb1	MGI:88494	cAMP responsive element binding protein 1	MP:0003695	delayed hatching from the zona pellucida
Creb1	MGI:88494	cAMP responsive element binding protein 1	MP:0004016	decreased bone mass
Creb1	MGI:88494	cAMP responsive element binding protein 1	MP:0004957	abnormal blastocyst morphology
Creb1	MGI:88494	cAMP responsive element binding protein 1	MP:0004964	absent inner cell mass
Creb1	MGI:88494	cAMP responsive element binding protein 1	MP:0005030	absent amnion
Creb1	MGI:88494	cAMP responsive element binding protein 1	MP:0006204	embryonic lethality before implantation
Creb1	MGI:88494	cAMP responsive element binding protein 1	MP:0008661	decreased interleukin-10 secretion
Creb1	MGI:88494	cAMP responsive element binding protein 1	MP:0008770	decreased survivor rate
Creb1	MGI:88494	cAMP responsive element binding protein 1	MP:0009748	abnormal behavioral response to addictive substance
Creb1	MGI:88494	cAMP responsive element binding protein 1	MP:0009776	decreased behavioral withdrawal response
Ctbp1	MGI:1201685	C-terminal binding protein 1	MP:0000150	abnormal rib morphology
Ctbp1	MGI:1201685	C-terminal binding protein 1	MP:0000267	abnormal heart development
Ctbp1	MGI:1201685	C-terminal binding protein 1	MP:0000733	abnormal muscle development
Ctbp1	MGI:1201685	C-terminal binding protein 1	MP:0001265	decreased body size
Ctbp1	MGI:1201685	C-terminal binding protein 1	MP:0001688	abnormal somite development
Ctbp1	MGI:1201685	C-terminal binding protein 1	MP:0001690	failure of somite differentiation
Ctbp1	MGI:1201685	C-terminal binding protein 1	MP:0001698	decreased embryo size
Ctbp1	MGI:1201685	C-terminal binding protein 1	MP:0001701	incomplete embryo turning
Ctbp1	MGI:1201685	C-terminal binding protein 1	MP:0001726	abnormal allantois morphology
Ctbp1	MGI:1201685	C-terminal binding protein 1	MP:0001730	embryonic growth arrest
Ctbp1	MGI:1201685	C-terminal binding protein 1	MP:0001914	hemorrhage
Ctbp1	MGI:1201685	C-terminal binding protein 1	MP:0002082	postnatal lethality
Ctbp1	MGI:1201685	C-terminal binding protein 1	MP:0002279	abnormal diaphragm morphology
Ctbp1	MGI:1201685	C-terminal binding protein 1	MP:0003720	abnormal neural tube closure
Ctbp1	MGI:1201685	C-terminal binding protein 1	MP:0004174	abnormal spine curvature
Ctbp1	MGI:1201685	C-terminal binding protein 1	MP:0004261	abnormal embryonic neuroepithelium morphology
Ctbp1	MGI:1201685	C-terminal binding protein 1	MP:0005222	abnormal somite size
Ctbp1	MGI:1201685	C-terminal binding protein 1	MP:0005225	abnormal vertebrae development
Ctbp1	MGI:1201685	C-terminal binding protein 1	MP:0006208	lethality throughout fetal growth and development
Ctbp2	MGI:1201686	C-terminal binding protein 2	MP:0000150	abnormal rib morphology
Ctbp2	MGI:1201686	C-terminal binding protein 2	MP:0000267	abnormal heart development
Ctbp2	MGI:1201686	C-terminal binding protein 2	MP:0000270	abnormal heart tube morphology
Ctbp2	MGI:1201686	C-terminal binding protein 2	MP:0000292	distended pericardium
Ctbp2	MGI:1201686	C-terminal binding protein 2	MP:0000733	abnormal muscle development
Ctbp2	MGI:1201686	C-terminal binding protein 2	MP:0001265	decreased body size
Ctbp2	MGI:1201686	C-terminal binding protein 2	MP:0001688	abnormal somite development
Ctbp2	MGI:1201686	C-terminal binding protein 2	MP:0001690	failure of somite differentiation
Ctbp2	MGI:1201686	C-terminal binding protein 2	MP:0001698	decreased embryo size
Ctbp2	MGI:1201686	C-terminal binding protein 2	MP:0001701	incomplete embryo turning
Ctbp2	MGI:1201686	C-terminal binding protein 2	MP:0001712	abnormal placenta development
Ctbp2	MGI:1201686	C-terminal binding protein 2	MP:0001719	absent vitelline blood vessels
Ctbp2	MGI:1201686	C-terminal binding protein 2	MP:0001726	abnormal allantois morphology
Ctbp2	MGI:1201686	C-terminal binding protein 2	MP:0001730	embryonic growth arrest
Ctbp2	MGI:1201686	C-terminal binding protein 2	MP:0001914	hemorrhage
Ctbp2	MGI:1201686	C-terminal binding protein 2	MP:0002082	postnatal lethality
Ctbp2	MGI:1201686	C-terminal binding protein 2	MP:0002279	abnormal diaphragm morphology
Ctbp2	MGI:1201686	C-terminal binding protein 2	MP:0003232	abnormal forebrain development
Ctbp2	MGI:1201686	C-terminal binding protein 2	MP:0003720	abnormal neural tube closure
Ctbp2	MGI:1201686	C-terminal binding protein 2	MP:0003864	abnormal midbrain development
Ctbp2	MGI:1201686	C-terminal binding protein 2	MP:0004174	abnormal spine curvature
Ctbp2	MGI:1201686	C-terminal binding protein 2	MP:0004261	abnormal embryonic neuroepithelium morphology
Ctbp2	MGI:1201686	C-terminal binding protein 2	MP:0005222	abnormal somite size
Ctbp2	MGI:1201686	C-terminal binding protein 2	MP:0005225	abnormal vertebrae development
Ctbp2	MGI:1201686	C-terminal binding protein 2	MP:0006207	embryonic lethality during organogenesis
Ctbp2	MGI:1201686	C-terminal binding protein 2	MP:0006208	lethality throughout fetal growth and development
Ctbp2	MGI:1201686	C-terminal binding protein 2	MP:0008803	abnormal placental labyrinth vasculature morphology
Cubn	MGI:1931256	cubilin (intrinsic factor-cobalamin receptor)	MP:0001685	abnormal endoderm development
Cubn	MGI:1931256	cubilin (intrinsic factor-cobalamin receptor)	MP:0001698	decreased embryo size
Cubn	MGI:1931256	cubilin (intrinsic factor-cobalamin receptor)	MP:0001724	abnormal extraembryonic endoderm formation
Cubn	MGI:1931256	cubilin (intrinsic factor-cobalamin receptor)	MP:0001726	abnormal allantois morphology
Cubn	MGI:1931256	cubilin (intrinsic factor-cobalamin receptor)	MP:0002083	premature death
Cubn	MGI:1931256	cubilin (intrinsic factor-cobalamin receptor)	MP:0002085	abnormal embryonic tissue morphology
Cubn	MGI:1931256	cubilin (intrinsic factor-cobalamin receptor)	MP:0002086	abnormal extraembryonic tissue morphology
Cubn	MGI:1931256	cubilin (intrinsic factor-cobalamin receptor)	MP:0003087	absent allantois
Cubn	MGI:1931256	cubilin (intrinsic factor-cobalamin receptor)	MP:0003229	abnormal vitelline vasculature
Cubn	MGI:1931256	cubilin (intrinsic factor-cobalamin receptor)	MP:0004076	abnormal vitelline vascular remodeling
Cubn	MGI:1931256	cubilin (intrinsic factor-cobalamin receptor)	MP:0004180	failure of initiation of embryo turning
Cubn	MGI:1931256	cubilin (intrinsic factor-cobalamin receptor)	MP:0004264	abnormal extraembryonic tissue physiology
Cubn	MGI:1931256	cubilin (intrinsic factor-cobalamin receptor)	MP:0005030	absent amnion
Cubn	MGI:1931256	cubilin (intrinsic factor-cobalamin receptor)	MP:0006207	embryonic lethality during organogenesis
Cubn	MGI:1931256	cubilin (intrinsic factor-cobalamin receptor)	MP:0006386	absent somites
Cubn	MGI:1931256	cubilin (intrinsic factor-cobalamin receptor)	MP:0009593	absent chorion
Cul4b	MGI:1919834	cullin 4B
Ddb1	MGI:1202384	damage specific DNA binding protein 1	MP:0000774	decreased brain size
Ddb1	MGI:1202384	damage specific DNA binding protein 1	MP:0000788	abnormal cerebral cortex morphology
Ddb1	MGI:1202384	damage specific DNA binding protein 1	MP:0000819	abnormal olfactory bulb morphology
Ddb1	MGI:1202384	damage specific DNA binding protein 1	MP:0000822	abnormal brain ventricle morphology
Ddb1	MGI:1202384	damage specific DNA binding protein 1	MP:0000828	abnormal fourth ventricle morphology
Ddb1	MGI:1202384	damage specific DNA binding protein 1	MP:0000852	small cerebellum
Ddb1	MGI:1202384	damage specific DNA binding protein 1	MP:0000872	abnormal cerebellum external granule cell layer morphology
Ddb1	MGI:1202384	damage specific DNA binding protein 1	MP:0001303	abnormal lens morphology
Ddb1	MGI:1202384	damage specific DNA binding protein 1	MP:0001304	cataracts
Ddb1	MGI:1202384	damage specific DNA binding protein 1	MP:0001614	abnormal blood vessel morphology
Ddb1	MGI:1202384	damage specific DNA binding protein 1	MP:0001915	intracranial hemorrhage
Ddb1	MGI:1202384	damage specific DNA binding protein 1	MP:0001916	intracerebral hemorrhage
Ddb1	MGI:1202384	damage specific DNA binding protein 1	MP:0002058	neonatal lethality
Ddb1	MGI:1202384	damage specific DNA binding protein 1	MP:0002152	abnormal brain morphology
Ddb1	MGI:1202384	damage specific DNA binding protein 1	MP:0003202	abnormal neuron apoptosis
Ddb1	MGI:1202384	damage specific DNA binding protein 1	MP:0003237	abnormal lens epithelium morphology
Ddb1	MGI:1202384	damage specific DNA binding protein 1	MP:0003633	abnormal nervous system physiology
Ddb1	MGI:1202384	damage specific DNA binding protein 1	MP:0006052	cerebellum hemorrhage
Ddb1	MGI:1202384	damage specific DNA binding protein 1	MP:0006207	embryonic lethality during organogenesis
Ddb1	MGI:1202384	damage specific DNA binding protein 1	MP:0006254	thin cerebral cortex
Ddb1	MGI:1202384	damage specific DNA binding protein 1	MP:0008794	increased lens epithelium apoptosis
Dhx9	MGI:108177	DEAH (Asp-Glu-Ala-His) box polypeptide 9	MP:0001672	abnormal embryogenesis/ development
Dhx9	MGI:108177	DEAH (Asp-Glu-Ala-His) box polypeptide 9	MP:0001675	abnormal ectoderm development
Dhx9	MGI:108177	DEAH (Asp-Glu-Ala-His) box polypeptide 9	MP:0001680	abnormal mesoderm development
Dhx9	MGI:108177	DEAH (Asp-Glu-Ala-His) box polypeptide 9	MP:0001685	abnormal endoderm development
Dhx9	MGI:108177	DEAH (Asp-Glu-Ala-His) box polypeptide 9	MP:0001695	abnormal gastrulation
Dhx9	MGI:108177	DEAH (Asp-Glu-Ala-His) box polypeptide 9	MP:0002230	abnormal primitive streak formation
Dhx9	MGI:108177	DEAH (Asp-Glu-Ala-His) box polypeptide 9	MP:0005030	absent amnion
Dhx9	MGI:108177	DEAH (Asp-Glu-Ala-His) box polypeptide 9	MP:0005032	abnormal ectoplacental cone
Dhx9	MGI:108177	DEAH (Asp-Glu-Ala-His) box polypeptide 9	MP:0006042	increased apoptosis
Dhx9	MGI:108177	DEAH (Asp-Glu-Ala-His) box polypeptide 9	MP:0006205	embryonic lethality before somite formation
Dnaja1	MGI:1270129	DnaJ (Hsp40) homolog, subfamily A, member 1	MP:0001147	small testis
Dnaja1	MGI:1270129	DnaJ (Hsp40) homolog, subfamily A, member 1	MP:0001154	seminiferous tubule degeneration
Dnaja1	MGI:1270129	DnaJ (Hsp40) homolog, subfamily A, member 1	MP:0001157	small seminal vesicle
Dnaja1	MGI:1270129	DnaJ (Hsp40) homolog, subfamily A, member 1	MP:0001262	decreased body weight
Dnaja1	MGI:1270129	DnaJ (Hsp40) homolog, subfamily A, member 1	MP:0001732	postnatal growth retardation
Dnaja1	MGI:1270129	DnaJ (Hsp40) homolog, subfamily A, member 1	MP:0001922	reduced male fertility
Dnaja1	MGI:1270129	DnaJ (Hsp40) homolog, subfamily A, member 1	MP:0002675	asthenozoospermia
Dnaja1	MGI:1270129	DnaJ (Hsp40) homolog, subfamily A, member 1	MP:0002687	oligozoospermia
Dnaja1	MGI:1270129	DnaJ (Hsp40) homolog, subfamily A, member 1	MP:0002784	abnormal Sertoli cell morphology
Dnaja1	MGI:1270129	DnaJ (Hsp40) homolog, subfamily A, member 1	MP:0006379	abnormal spermatocyte morphology
Dnaja1	MGI:1270129	DnaJ (Hsp40) homolog, subfamily A, member 1	MP:0006380	abnormal spermatid morphology
Dnmt3a	MGI:1261827	DNA methyltransferase 3A	MP:0000939	decreased motor neuron number
Dnmt3a	MGI:1261827	DNA methyltransferase 3A	MP:0001053	abnormal neuromuscular synapse morphology
Dnmt3a	MGI:1261827	DNA methyltransferase 3A	MP:0001262	decreased body weight
Dnmt3a	MGI:1261827	DNA methyltransferase 3A	MP:0001265	decreased body size
Dnmt3a	MGI:1261827	DNA methyltransferase 3A	MP:0001402	hypoactivity
Dnmt3a	MGI:1261827	DNA methyltransferase 3A	MP:0001405	impaired coordination
Dnmt3a	MGI:1261827	DNA methyltransferase 3A	MP:0001406	abnormal gait
Dnmt3a	MGI:1261827	DNA methyltransferase 3A	MP:0001417	decreased exploration in new environment
Dnmt3a	MGI:1261827	DNA methyltransferase 3A	MP:0001515	abnormal grip strength
Dnmt3a	MGI:1261827	DNA methyltransferase 3A	MP:0001701	incomplete embryo turning
Dnmt3a	MGI:1261827	DNA methyltransferase 3A	MP:0001732	postnatal growth retardation
Dnmt3a	MGI:1261827	DNA methyltransferase 3A	MP:0001925	male infertility
Dnmt3a	MGI:1261827	DNA methyltransferase 3A	MP:0001926	female infertility
Dnmt3a	MGI:1261827	DNA methyltransferase 3A	MP:0002082	postnatal lethality
Dnmt3a	MGI:1261827	DNA methyltransferase 3A	MP:0002083	premature death
Dnmt3a	MGI:1261827	DNA methyltransferase 3A	MP:0004852	decreased testis weight
Dnmt3a	MGI:1261827	DNA methyltransferase 3A	MP:0005159	azoospermia
Dnmt3a	MGI:1261827	DNA methyltransferase 3A	MP:0006207	embryonic lethality during organogenesis
Dnmt3a	MGI:1261827	DNA methyltransferase 3A	MP:0006386	absent somites
Dnmt3a	MGI:1261827	DNA methyltransferase 3A	MP:0008877	abnormal DNA methylation
Dnmt3l	MGI:1859287	DNA (cytosine-5-)-methyltransferase 3-like	MP:0000914	exencephaly
Dnmt3l	MGI:1859287	DNA (cytosine-5-)-methyltransferase 3-like	MP:0000929	open neural tube
Dnmt3l	MGI:1859287	DNA (cytosine-5-)-methyltransferase 3-like	MP:0001116	small gonad
Dnmt3l	MGI:1859287	DNA (cytosine-5-)-methyltransferase 3-like	MP:0001147	small testis
Dnmt3l	MGI:1859287	DNA (cytosine-5-)-methyltransferase 3-like	MP:0001156	abnormal spermatogenesis
Dnmt3l	MGI:1859287	DNA (cytosine-5-)-methyltransferase 3-like	MP:0001718	abnormal yolk sac morphology
Dnmt3l	MGI:1859287	DNA (cytosine-5-)-methyltransferase 3-like	MP:0001787	pericardial edema
Dnmt3l	MGI:1859287	DNA (cytosine-5-)-methyltransferase 3-like	MP:0001924	infertility
Dnmt3l	MGI:1859287	DNA (cytosine-5-)-methyltransferase 3-like	MP:0001925	male infertility
Dnmt3l	MGI:1859287	DNA (cytosine-5-)-methyltransferase 3-like	MP:0001926	female infertility
Dnmt3l	MGI:1859287	DNA (cytosine-5-)-methyltransferase 3-like	MP:0001931	abnormal oogenesis
Dnmt3l	MGI:1859287	DNA (cytosine-5-)-methyltransferase 3-like	MP:0001932	abnormal spermiogenesis
Dnmt3l	MGI:1859287	DNA (cytosine-5-)-methyltransferase 3-like	MP:0002080	prenatal lethality
Dnmt3l	MGI:1859287	DNA (cytosine-5-)-methyltransferase 3-like	MP:0002169	no abnormal phenotype detected
Dnmt3l	MGI:1859287	DNA (cytosine-5-)-methyltransferase 3-like	MP:0002836	abnormal chorion morphology
Dnmt3l	MGI:1859287	DNA (cytosine-5-)-methyltransferase 3-like	MP:0004901	decreased male germ cell number
Dnmt3l	MGI:1859287	DNA (cytosine-5-)-methyltransferase 3-like	MP:0005031	abnormal trophoblast layer morphology
Dnmt3l	MGI:1859287	DNA (cytosine-5-)-methyltransferase 3-like	MP:0005032	abnormal ectoplacental cone
Dnmt3l	MGI:1859287	DNA (cytosine-5-)-methyltransferase 3-like	MP:0005159	azoospermia
Dnmt3l	MGI:1859287	DNA (cytosine-5-)-methyltransferase 3-like	MP:0006304	abnormal seminiferous epithelium morphology
Dnmt3l	MGI:1859287	DNA (cytosine-5-)-methyltransferase 3-like	MP:0008261	arrest of male meiosis
Dnmt3l	MGI:1859287	DNA (cytosine-5-)-methyltransferase 3-like	MP:0009397	increased trophoblast giant cell number
Dnmt3l	MGI:1859287	DNA (cytosine-5-)-methyltransferase 3-like	MP:0009657	failure of chorioallantoic fusion
Emd	MGI:108117	emerin	MP:0000278	abnormal myocardial fiber morphology
Emd	MGI:108117	emerin	MP:0001405	impaired coordination
Emd	MGI:108117	emerin	MP:0003082	abnormal gastrocnemius morphology
Emd	MGI:108117	emerin	MP:0003084	abnormal skeletal muscle fiber morphology
Emd	MGI:108117	emerin	MP:0003896	prolonged PQ interval
Gatad2a	MGI:2384585	GATA zinc finger domain containing 2A	MP:0000928	incomplete cephalic closure
Gatad2a	MGI:2384585	GATA zinc finger domain containing 2A	MP:0001698	decreased embryo size
Gatad2a	MGI:2384585	GATA zinc finger domain containing 2A	MP:0001700	abnormal embryo turning
Gatad2a	MGI:2384585	GATA zinc finger domain containing 2A	MP:0001730	embryonic growth arrest
Gatad2a	MGI:2384585	GATA zinc finger domain containing 2A	MP:0003229	abnormal vitelline vasculature
Gatad2a	MGI:2384585	GATA zinc finger domain containing 2A	MP:0004837	abnormal neural fold formation
Gatad2a	MGI:2384585	GATA zinc finger domain containing 2A	MP:0006207	embryonic lethality during organogenesis
Gatad2b	MGI:2443225	GATA zinc finger domain containing 2B
Hcfc1	MGI:105942	host cell factor C1
Hdac1	MGI:108086	histone deacetylase 1	MP:0000432	abnormal head morphology
Hdac1	MGI:108086	histone deacetylase 1	MP:0001636	irregular heartbeat
Hdac1	MGI:108086	histone deacetylase 1	MP:0001726	abnormal allantois morphology
Hdac1	MGI:108086	histone deacetylase 1	MP:0001730	embryonic growth arrest
Hdac1	MGI:108086	histone deacetylase 1	MP:0002080	prenatal lethality
Hdac1	MGI:108086	histone deacetylase 1	MP:0002082	postnatal lethality
Hdac1	MGI:108086	histone deacetylase 1	MP:0002169	no abnormal phenotype detected
Hdac1	MGI:108086	histone deacetylase 1	MP:0003222	increased cardiomyocyte apoptosis
Hdac1	MGI:108086	histone deacetylase 1	MP:0003984	embryonic growth retardation
Hdac1	MGI:108086	histone deacetylase 1	MP:0006206	embryonic lethality before turning of embryo
Hdac1	MGI:108086	histone deacetylase 1	MP:0006207	embryonic lethality during organogenesis
Hdac1	MGI:108086	histone deacetylase 1	MP:0008022	dilated heart ventricles
Hells	MGI:106209	helicase, lymphoid specific	MP:0000063	decreased bone density
Hells	MGI:106209	helicase, lymphoid specific	MP:0000066	osteoporosis
Hells	MGI:106209	helicase, lymphoid specific	MP:0000131	abnormal long bone epiphysis morphology
Hells	MGI:106209	helicase, lymphoid specific	MP:0000160	kyphosis
Hells	MGI:106209	helicase, lymphoid specific	MP:0000189	hypoglycemia
Hells	MGI:106209	helicase, lymphoid specific	MP:0000352	decreased cell proliferation
Hells	MGI:106209	helicase, lymphoid specific	MP:0000414	alopecia
Hells	MGI:106209	helicase, lymphoid specific	MP:0000558	abnormal tibia morphology
Hells	MGI:106209	helicase, lymphoid specific	MP:0000692	small spleen
Hells	MGI:106209	helicase, lymphoid specific	MP:0000706	small thymus
Hells	MGI:106209	helicase, lymphoid specific	MP:0001177	atelectasis
Hells	MGI:106209	helicase, lymphoid specific	MP:0001242	hyperkeratosis
Hells	MGI:106209	helicase, lymphoid specific	MP:0001262	decreased body weight
Hells	MGI:106209	helicase, lymphoid specific	MP:0001406	abnormal gait
Hells	MGI:106209	helicase, lymphoid specific	MP:0001823	thymus hypoplasia
Hells	MGI:106209	helicase, lymphoid specific	MP:0001953	respiratory failure
Hells	MGI:106209	helicase, lymphoid specific	MP:0002058	neonatal lethality
Hells	MGI:106209	helicase, lymphoid specific	MP:0002075	abnormal coat/hair pigmentation
Hells	MGI:106209	helicase, lymphoid specific	MP:0002081	perinatal lethality
Hells	MGI:106209	helicase, lymphoid specific	MP:0002082	postnatal lethality
Hells	MGI:106209	helicase, lymphoid specific	MP:0002113	abnormal skeleton development
Hells	MGI:106209	helicase, lymphoid specific	MP:0002114	abnormal axial skeleton morphology
Hells	MGI:106209	helicase, lymphoid specific	MP:0002135	abnormal kidney morphology
Hells	MGI:106209	helicase, lymphoid specific	MP:0002703	abnormal renal tubule morphology
Hells	MGI:106209	helicase, lymphoid specific	MP:0002705	dilated renal tubules
Hells	MGI:106209	helicase, lymphoid specific	MP:0002764	short tibia
Hells	MGI:106209	helicase, lymphoid specific	MP:0002989	small kidney
Hells	MGI:106209	helicase, lymphoid specific	MP:0003047	abnormal thoracic vertebrae morphology
Hells	MGI:106209	helicase, lymphoid specific	MP:0003109	short femur
Hells	MGI:106209	helicase, lymphoid specific	MP:0003123	paternal imprinting
Hells	MGI:106209	helicase, lymphoid specific	MP:0003207	decreased cellular sensitivity to gamma-irradiation
Hells	MGI:106209	helicase, lymphoid specific	MP:0003419	delayed endochondral bone ossification
Hells	MGI:106209	helicase, lymphoid specific	MP:0003702	abnormal chromosome morphology
Hells	MGI:106209	helicase, lymphoid specific	MP:0003723	abnormal long bone morphology
Hells	MGI:106209	helicase, lymphoid specific	MP:0003786	premature aging
Hells	MGI:106209	helicase, lymphoid specific	MP:0004023	abnormal chromosome number
Hells	MGI:106209	helicase, lymphoid specific	MP:0004756	abnormal proximal convoluted tubule morphology
Hells	MGI:106209	helicase, lymphoid specific	MP:0005017	decreased B cell number
Hells	MGI:106209	helicase, lymphoid specific	MP:0005090	increased double-negative T cell number
Hells	MGI:106209	helicase, lymphoid specific	MP:0005150	cachexia
Hells	MGI:106209	helicase, lymphoid specific	MP:0008078	increased CD8-positive T cell number
Hells	MGI:106209	helicase, lymphoid specific	MP:0008844	decreased subcutaneous adipose tissue amount
Hells	MGI:106209	helicase, lymphoid specific	MP:0009429	decreased embryo weight
Hells	MGI:106209	helicase, lymphoid specific	MP:0009431	decreased fetal weight
Hells	MGI:106209	helicase, lymphoid specific	MP:0009674	decreased birth weight
Hira	MGI:99430	histone cell cycle regulation defective homolog A (S. cerevisiae)	MP:0000266	abnormal heart morphology
Hira	MGI:99430	histone cell cycle regulation defective homolog A (S. cerevisiae)	MP:0000267	abnormal heart development
Hira	MGI:99430	histone cell cycle regulation defective homolog A (S. cerevisiae)	MP:0000270	abnormal heart tube morphology
Hira	MGI:99430	histone cell cycle regulation defective homolog A (S. cerevisiae)	MP:0000432	abnormal head morphology
Hira	MGI:99430	histone cell cycle regulation defective homolog A (S. cerevisiae)	MP:0000783	abnormal forebrain morphology
Hira	MGI:99430	histone cell cycle regulation defective homolog A (S. cerevisiae)	MP:0000913	abnormal brain development
Hira	MGI:99430	histone cell cycle regulation defective homolog A (S. cerevisiae)	MP:0000929	open neural tube
Hira	MGI:99430	histone cell cycle regulation defective homolog A (S. cerevisiae)	MP:0001614	abnormal blood vessel morphology
Hira	MGI:99430	histone cell cycle regulation defective homolog A (S. cerevisiae)	MP:0001636	irregular heartbeat
Hira	MGI:99430	histone cell cycle regulation defective homolog A (S. cerevisiae)	MP:0001672	abnormal embryogenesis/ development
Hira	MGI:99430	histone cell cycle regulation defective homolog A (S. cerevisiae)	MP:0001684	abnormal axial mesoderm
Hira	MGI:99430	histone cell cycle regulation defective homolog A (S. cerevisiae)	MP:0001689	incomplete somite formation
Hira	MGI:99430	histone cell cycle regulation defective homolog A (S. cerevisiae)	MP:0001691	abnormal somite shape
Hira	MGI:99430	histone cell cycle regulation defective homolog A (S. cerevisiae)	MP:0001696	failure to gastrulate
Hira	MGI:99430	histone cell cycle regulation defective homolog A (S. cerevisiae)	MP:0001698	decreased embryo size
Hira	MGI:99430	histone cell cycle regulation defective homolog A (S. cerevisiae)	MP:0001700	abnormal embryo turning
Hira	MGI:99430	histone cell cycle regulation defective homolog A (S. cerevisiae)	MP:0001706	abnormal left-right axis patterning
Hira	MGI:99430	histone cell cycle regulation defective homolog A (S. cerevisiae)	MP:0001726	abnormal allantois morphology
Hira	MGI:99430	histone cell cycle regulation defective homolog A (S. cerevisiae)	MP:0001730	embryonic growth arrest
Hira	MGI:99430	histone cell cycle regulation defective homolog A (S. cerevisiae)	MP:0001787	pericardial edema
Hira	MGI:99430	histone cell cycle regulation defective homolog A (S. cerevisiae)	MP:0002084	abnormal developmental patterning
Hira	MGI:99430	histone cell cycle regulation defective homolog A (S. cerevisiae)	MP:0002085	abnormal embryonic tissue morphology
Hira	MGI:99430	histone cell cycle regulation defective homolog A (S. cerevisiae)	MP:0002151	abnormal neural tube morphology/development
Hira	MGI:99430	histone cell cycle regulation defective homolog A (S. cerevisiae)	MP:0002231	abnormal primitive streak morphology
Hira	MGI:99430	histone cell cycle regulation defective homolog A (S. cerevisiae)	MP:0002825	abnormal notochord morphology
Hira	MGI:99430	histone cell cycle regulation defective homolog A (S. cerevisiae)	MP:0002884	abnormal branchial arch morphology
Hira	MGI:99430	histone cell cycle regulation defective homolog A (S. cerevisiae)	MP:0003229	abnormal vitelline vasculature
Hira	MGI:99430	histone cell cycle regulation defective homolog A (S. cerevisiae)	MP:0003400	kinked neural tube
Hira	MGI:99430	histone cell cycle regulation defective homolog A (S. cerevisiae)	MP:0003890	abnormal embryonic-extraembryonic boundary morphology
Hira	MGI:99430	histone cell cycle regulation defective homolog A (S. cerevisiae)	MP:0003984	embryonic growth retardation
Hira	MGI:99430	histone cell cycle regulation defective homolog A (S. cerevisiae)	MP:0004096	abnormal midbrain-hindbrain boundary development
Hira	MGI:99430	histone cell cycle regulation defective homolog A (S. cerevisiae)	MP:0004251	failure of looping morphogenesis
Hira	MGI:99430	histone cell cycle regulation defective homolog A (S. cerevisiae)	MP:0004261	abnormal embryonic neuroepithelium morphology
Hira	MGI:99430	histone cell cycle regulation defective homolog A (S. cerevisiae)	MP:0004387	abnormal prechordal plate morphology
Hira	MGI:99430	histone cell cycle regulation defective homolog A (S. cerevisiae)	MP:0004556	enlarged allantois
Hira	MGI:99430	histone cell cycle regulation defective homolog A (S. cerevisiae)	MP:0005221	abnormal rostral-caudal axis patterning
Hira	MGI:99430	histone cell cycle regulation defective homolog A (S. cerevisiae)	MP:0005222	abnormal somite size
Hira	MGI:99430	histone cell cycle regulation defective homolog A (S. cerevisiae)	MP:0005657	abnormal neural plate morphology
Hira	MGI:99430	histone cell cycle regulation defective homolog A (S. cerevisiae)	MP:0006108	abnormal hindbrain development
Hira	MGI:99430	histone cell cycle regulation defective homolog A (S. cerevisiae)	MP:0006207	embryonic lethality during organogenesis
Hira	MGI:99430	histone cell cycle regulation defective homolog A (S. cerevisiae)	MP:0006301	abnormal mesenchyme morphology
Hira	MGI:99430	histone cell cycle regulation defective homolog A (S. cerevisiae)	MP:0008029	abnormal paraxial mesoderm
Hira	MGI:99430	histone cell cycle regulation defective homolog A (S. cerevisiae)	MP:0009266	abnormal mesendoderm development
Hira	MGI:99430	histone cell cycle regulation defective homolog A (S. cerevisiae)	MP:0009657	failure of chorioallantoic fusion
Hist1h3e	MGI:2448326	histone cluster 1, H3e
Hist1h4b	MGI:2448420	histone cluster 1, H4b
Hist3h2bb	MGI:1922442	histone cluster 3, H2bb
Hnrnpab	MGI:1330294	heterogeneous nuclear ribonucleoprotein A/B
Hnrnpl	MGI:104816	heterogeneous nuclear ribonucleoprotein L
Hnrnpu	MGI:1858195	heterogeneous nuclear ribonucleoprotein U	MP:0001675	abnormal ectoderm development
Hnrnpu	MGI:1858195	heterogeneous nuclear ribonucleoprotein U	MP:0002086	abnormal extraembryonic tissue morphology
Hnrnpu	MGI:1858195	heterogeneous nuclear ribonucleoprotein U	MP:0003984	embryonic growth retardation
Hnrnpu	MGI:1858195	heterogeneous nuclear ribonucleoprotein U	MP:0006207	embryonic lethality during organogenesis
Hnrnpu	MGI:1858195	heterogeneous nuclear ribonucleoprotein U	MP:0009657	failure of chorioallantoic fusion
Ifi202b	MGI:1347083	interferon activated gene 202B
Ino80	MGI:1915392	INO80 homolog (S. cerevisiae)
Kdm1a	MGI:1196256	lysine (K)-specific demethylase 1A	MP:0001694	failure to form egg cylinders
Kdm1a	MGI:1196256	lysine (K)-specific demethylase 1A	MP:0001696	failure to gastrulate
Kdm1a	MGI:1196256	lysine (K)-specific demethylase 1A	MP:0001730	embryonic growth arrest
Kdm1a	MGI:1196256	lysine (K)-specific demethylase 1A	MP:0003077	abnormal cell cycle
Kdm1a	MGI:1196256	lysine (K)-specific demethylase 1A	MP:0003816	abnormal pituitary gland development
Kdm1a	MGI:1196256	lysine (K)-specific demethylase 1A	MP:0003965	abnormal pituitary hormone level
Kdm1a	MGI:1196256	lysine (K)-specific demethylase 1A	MP:0003969	abnormal luteinizing hormone level
Kdm1a	MGI:1196256	lysine (K)-specific demethylase 1A	MP:0005134	decreased thyroid-stimulating hormone level
Kdm1a	MGI:1196256	lysine (K)-specific demethylase 1A	MP:0005136	decreased growth hormone level
Kdm1a	MGI:1196256	lysine (K)-specific demethylase 1A	MP:0006042	increased apoptosis
Kdm1a	MGI:1196256	lysine (K)-specific demethylase 1A	MP:0006205	embryonic lethality before somite formation
Klf4	MGI:1342287	Kruppel-like factor 4 (gut)	MP:0000471	abnormal stomach epithelium morphology
Klf4	MGI:1342287	Kruppel-like factor 4 (gut)	MP:0000488	abnormal intestinal epithelium morphology
Klf4	MGI:1342287	Kruppel-like factor 4 (gut)	MP:0000495	abnormal colon morphology
Klf4	MGI:1342287	Kruppel-like factor 4 (gut)	MP:0000764	abnormal tongue epithelium morphology
Klf4	MGI:1342287	Kruppel-like factor 4 (gut)	MP:0001239	abnormal epidermis stratum granulosum morphology
Klf4	MGI:1342287	Kruppel-like factor 4 (gut)	MP:0001240	abnormal epidermis stratum corneum morphology
Klf4	MGI:1342287	Kruppel-like factor 4 (gut)	MP:0001429	dehydration
Klf4	MGI:1342287	Kruppel-like factor 4 (gut)	MP:0001436	abnormal suckling behavior
Klf4	MGI:1342287	Kruppel-like factor 4 (gut)	MP:0002009	preneoplasia
Klf4	MGI:1342287	Kruppel-like factor 4 (gut)	MP:0002058	neonatal lethality
Klf4	MGI:1342287	Kruppel-like factor 4 (gut)	MP:0002169	no abnormal phenotype detected
Klf4	MGI:1342287	Kruppel-like factor 4 (gut)	MP:0002780	decreased circulating testosterone level
Klf4	MGI:1342287	Kruppel-like factor 4 (gut)	MP:0002782	abnormal testicular secretion
Klf4	MGI:1342287	Kruppel-like factor 4 (gut)	MP:0002796	impaired skin barrier function
Klf4	MGI:1342287	Kruppel-like factor 4 (gut)	MP:0003285	gastric hypertrophy
Klf4	MGI:1342287	Kruppel-like factor 4 (gut)	MP:0003427	parakeratosis
Klf4	MGI:1342287	Kruppel-like factor 4 (gut)	MP:0003449	abnormal intestinal goblet cells
Klf4	MGI:1342287	Kruppel-like factor 4 (gut)	MP:0003892	abnormal gastric gland
Klf4	MGI:1342287	Kruppel-like factor 4 (gut)	MP:0004109	abnormal Sertoli cell development
Klf4	MGI:1342287	Kruppel-like factor 4 (gut)	MP:0004137	abnormal gastric surface mucous cells
Klf4	MGI:1342287	Kruppel-like factor 4 (gut)	MP:0004138	abnormal mucous neck cell morphology
Klf4	MGI:1342287	Kruppel-like factor 4 (gut)	MP:0004139	abnormal gastric parietal cell morphology
Klf4	MGI:1342287	Kruppel-like factor 4 (gut)	MP:0005209	abnormal gastric mucosa morphology
Klf4	MGI:1342287	Kruppel-like factor 4 (gut)	MP:0006304	abnormal seminiferous epithelium morphology
Klf4	MGI:1342287	Kruppel-like factor 4 (gut)	MP:0006307	abnormal seminiferous tubule size
Kpna2	MGI:103561	karyopherin (importin) alpha 2
Kpna3	MGI:1100863	karyopherin (importin) alpha 3
Lig3	MGI:109152	ligase III, DNA, ATP-dependent	MP:0001698	decreased embryo size
Lig3	MGI:109152	ligase III, DNA, ATP-dependent	MP:0003701	elevated level of sister chromatid exchange
Lig3	MGI:109152	ligase III, DNA, ATP-dependent	MP:0003984	embryonic growth retardation
Lig3	MGI:109152	ligase III, DNA, ATP-dependent	MP:0006205	embryonic lethality before somite formation
Lig3	MGI:109152	ligase III, DNA, ATP-dependent	MP:0006206	embryonic lethality before turning of embryo
Matr3	MGI:1298379	matrin 3
Mbd3	MGI:1333812	methyl-CpG binding domain protein 3	MP:0002080	prenatal lethality
Mbd3	MGI:1333812	methyl-CpG binding domain protein 3	MP:0006205	embryonic lethality before somite formation
Mitf	MGI:104554	microphthalmia-associated transcription factor	MP:0000015	abnormal ear pigmentation
Mitf	MGI:104554	microphthalmia-associated transcription factor	MP:0000026	abnormal inner ear morphology
Mitf	MGI:104554	microphthalmia-associated transcription factor	MP:0000031	abnormal cochlea morphology
Mitf	MGI:104554	microphthalmia-associated transcription factor	MP:0000048	abnormal stria vascularis
Mitf	MGI:104554	microphthalmia-associated transcription factor	MP:0000067	osteopetrosis
Mitf	MGI:104554	microphthalmia-associated transcription factor	MP:0000121	failure of tooth eruption
Mitf	MGI:104554	microphthalmia-associated transcription factor	MP:0000130	abnormal cancellous bone morphology
Mitf	MGI:104554	microphthalmia-associated transcription factor	MP:0000133	abnormal long bone metaphysis morphology
Mitf	MGI:104554	microphthalmia-associated transcription factor	MP:0000336	decreased mast cell number
Mitf	MGI:104554	microphthalmia-associated transcription factor	MP:0000371	diluted coat color
Mitf	MGI:104554	microphthalmia-associated transcription factor	MP:0000372	irregular coat pigmentation
Mitf	MGI:104554	microphthalmia-associated transcription factor	MP:0000373	belly spot
Mitf	MGI:104554	microphthalmia-associated transcription factor	MP:0000377	abnormal hair follicle morphology
Mitf	MGI:104554	microphthalmia-associated transcription factor	MP:0000689	abnormal spleen morphology
Mitf	MGI:104554	microphthalmia-associated transcription factor	MP:0001004	abnormal retinal photoreceptor morphology
Mitf	MGI:104554	microphthalmia-associated transcription factor	MP:0001189	absent skin pigmentation
Mitf	MGI:104554	microphthalmia-associated transcription factor	MP:0001262	decreased body weight
Mitf	MGI:104554	microphthalmia-associated transcription factor	MP:0001265	decreased body size
Mitf	MGI:104554	microphthalmia-associated transcription factor	MP:0001286	abnormal eye development
Mitf	MGI:104554	microphthalmia-associated transcription factor	MP:0001293	anophthalmia
Mitf	MGI:104554	microphthalmia-associated transcription factor	MP:0001297	microphthalmia
Mitf	MGI:104554	microphthalmia-associated transcription factor	MP:0001303	abnormal lens morphology
Mitf	MGI:104554	microphthalmia-associated transcription factor	MP:0001304	cataracts
Mitf	MGI:104554	microphthalmia-associated transcription factor	MP:0001322	abnormal iris morphology
Mitf	MGI:104554	microphthalmia-associated transcription factor	MP:0001324	abnormal eye pigmentation
Mitf	MGI:104554	microphthalmia-associated transcription factor	MP:0001325	abnormal retina morphology
Mitf	MGI:104554	microphthalmia-associated transcription factor	MP:0001326	retinal degeneration
Mitf	MGI:104554	microphthalmia-associated transcription factor	MP:0001333	absent optic nerve
Mitf	MGI:104554	microphthalmia-associated transcription factor	MP:0001340	abnormal eyelid morphology
Mitf	MGI:104554	microphthalmia-associated transcription factor	MP:0001382	abnormal nursing
Mitf	MGI:104554	microphthalmia-associated transcription factor	MP:0001485	abnormal pinna reflex
Mitf	MGI:104554	microphthalmia-associated transcription factor	MP:0001541	abnormal osteoclast physiology
Mitf	MGI:104554	microphthalmia-associated transcription factor	MP:0001921	reduced fertility
Mitf	MGI:104554	microphthalmia-associated transcription factor	MP:0001925	male infertility
Mitf	MGI:104554	microphthalmia-associated transcription factor	MP:0001926	female infertility
Mitf	MGI:104554	microphthalmia-associated transcription factor	MP:0001927	abnormal estrous cycle
Mitf	MGI:104554	microphthalmia-associated transcription factor	MP:0001935	decreased litter size
Mitf	MGI:104554	microphthalmia-associated transcription factor	MP:0001963	abnormal hearing physiology
Mitf	MGI:104554	microphthalmia-associated transcription factor	MP:0002075	abnormal coat/hair pigmentation
Mitf	MGI:104554	microphthalmia-associated transcription factor	MP:0002082	postnatal lethality
Mitf	MGI:104554	microphthalmia-associated transcription factor	MP:0002083	premature death
Mitf	MGI:104554	microphthalmia-associated transcription factor	MP:0002092	abnormal eye morphology
Mitf	MGI:104554	microphthalmia-associated transcription factor	MP:0002095	abnormal skin pigmentation
Mitf	MGI:104554	microphthalmia-associated transcription factor	MP:0002161	abnormal fertility/fecundity
Mitf	MGI:104554	microphthalmia-associated transcription factor	MP:0002356	abnormal spleen red pulp morphology
Mitf	MGI:104554	microphthalmia-associated transcription factor	MP:0002357	abnormal spleen white pulp morphology
Mitf	MGI:104554	microphthalmia-associated transcription factor	MP:0002359	abnormal spleen germinal center morphology
Mitf	MGI:104554	microphthalmia-associated transcription factor	MP:0002423	abnormal mast cell physiology
Mitf	MGI:104554	microphthalmia-associated transcription factor	MP:0002546	mydriasis
Mitf	MGI:104554	microphthalmia-associated transcription factor	MP:0002622	abnormal cochlear hair cell morphology
Mitf	MGI:104554	microphthalmia-associated transcription factor	MP:0002697	abnormal eye size
Mitf	MGI:104554	microphthalmia-associated transcription factor	MP:0002699	abnormal vitreous body
Mitf	MGI:104554	microphthalmia-associated transcription factor	MP:0002864	abnormal ocular fundus morphology
Mitf	MGI:104554	microphthalmia-associated transcription factor	MP:0002877	abnormal melanocyte morphology
Mitf	MGI:104554	microphthalmia-associated transcription factor	MP:0002938	white spotting
Mitf	MGI:104554	microphthalmia-associated transcription factor	MP:0002939	head spot
Mitf	MGI:104554	microphthalmia-associated transcription factor	MP:0002940	variable body spotting
Mitf	MGI:104554	microphthalmia-associated transcription factor	MP:0003053	delayed tooth eruption
Mitf	MGI:104554	microphthalmia-associated transcription factor	MP:0003055	abnormal long bone epiphyseal plate morphology
Mitf	MGI:104554	microphthalmia-associated transcription factor	MP:0003099	retinal detachment
Mitf	MGI:104554	microphthalmia-associated transcription factor	MP:0003136	yellow coat color
Mitf	MGI:104554	microphthalmia-associated transcription factor	MP:0003169	abnormal scala media morphology
Mitf	MGI:104554	microphthalmia-associated transcription factor	MP:0003171	phenotypic reversion
Mitf	MGI:104554	microphthalmia-associated transcription factor	MP:0003408	increased width of hypertrophic chondrocyte zone
Mitf	MGI:104554	microphthalmia-associated transcription factor	MP:0003730	abnormal photoreceptor inner segment morphology
Mitf	MGI:104554	microphthalmia-associated transcription factor	MP:0004021	abnormal rod electrophysiology
Mitf	MGI:104554	microphthalmia-associated transcription factor	MP:0004201	fetal growth retardation
Mitf	MGI:104554	microphthalmia-associated transcription factor	MP:0004268	abnormal optic stalk morphology
Mitf	MGI:104554	microphthalmia-associated transcription factor	MP:0004269	abnormal optic cup morphology
Mitf	MGI:104554	microphthalmia-associated transcription factor	MP:0004364	thin stria vascularis
Mitf	MGI:104554	microphthalmia-associated transcription factor	MP:0004381	abnormal hair follicle melanocyte morphology
Mitf	MGI:104554	microphthalmia-associated transcription factor	MP:0004686	decreased length of long bones
Mitf	MGI:104554	microphthalmia-associated transcription factor	MP:0004763	absent brainstem auditory evoked potential
Mitf	MGI:104554	microphthalmia-associated transcription factor	MP:0004982	abnormal osteoclast morphology
Mitf	MGI:104554	microphthalmia-associated transcription factor	MP:0004984	increased osteoclast cell number
Mitf	MGI:104554	microphthalmia-associated transcription factor	MP:0004985	decreased osteoclast cell number
Mitf	MGI:104554	microphthalmia-associated transcription factor	MP:0005098	abnormal choroid morphology
Mitf	MGI:104554	microphthalmia-associated transcription factor	MP:0005099	abnormal ciliary body morphology
Mitf	MGI:104554	microphthalmia-associated transcription factor	MP:0005100	abnormal choroid pigmentation
Mitf	MGI:104554	microphthalmia-associated transcription factor	MP:0005102	abnormal iris pigmentation
Mitf	MGI:104554	microphthalmia-associated transcription factor	MP:0005103	abnormal retinal pigmentation
Mitf	MGI:104554	microphthalmia-associated transcription factor	MP:0005171	absent coat pigmentation
Mitf	MGI:104554	microphthalmia-associated transcription factor	MP:0005172	reduced eye pigmentation
Mitf	MGI:104554	microphthalmia-associated transcription factor	MP:0005174	abnormal tail pigmentation
Mitf	MGI:104554	microphthalmia-associated transcription factor	MP:0005175	non-pigmented tail tip
Mitf	MGI:104554	microphthalmia-associated transcription factor	MP:0005176	eyelids fail to open
Mitf	MGI:104554	microphthalmia-associated transcription factor	MP:0005195	abnormal posterior eye segment morphology
Mitf	MGI:104554	microphthalmia-associated transcription factor	MP:0005200	abnormal pigment epithelium of the eye
Mitf	MGI:104554	microphthalmia-associated transcription factor	MP:0005201	abnormal retinal pigment epithelium morphology
Mitf	MGI:104554	microphthalmia-associated transcription factor	MP:0005248	abnormal Harderian gland morphology
Mitf	MGI:104554	microphthalmia-associated transcription factor	MP:0005253	abnormal eye physiology
Mitf	MGI:104554	microphthalmia-associated transcription factor	MP:0005262	coloboma
Mitf	MGI:104554	microphthalmia-associated transcription factor	MP:0005322	abnormal serotonin level
Mitf	MGI:104554	microphthalmia-associated transcription factor	MP:0005358	abnormal incisor morphology
Mitf	MGI:104554	microphthalmia-associated transcription factor	MP:0005362	abnormal Langerhans cell physiology
Mitf	MGI:104554	microphthalmia-associated transcription factor	MP:0005366	variegated coat color
Mitf	MGI:104554	microphthalmia-associated transcription factor	MP:0005408	hypopigmentation
Mitf	MGI:104554	microphthalmia-associated transcription factor	MP:0005422	osteosclerosis
Mitf	MGI:104554	microphthalmia-associated transcription factor	MP:0005508	abnormal skeleton morphology
Mitf	MGI:104554	microphthalmia-associated transcription factor	MP:0005541	abnormal iris stromal pigmentation
Mitf	MGI:104554	microphthalmia-associated transcription factor	MP:0005545	abnormal lens development
Mitf	MGI:104554	microphthalmia-associated transcription factor	MP:0005607	decreased bleeding time
Mitf	MGI:104554	microphthalmia-associated transcription factor	MP:0006010	absent strial intermediate cells
Mitf	MGI:104554	microphthalmia-associated transcription factor	MP:0006069	abnormal retinal neuronal layer morphology
Mitf	MGI:104554	microphthalmia-associated transcription factor	MP:0006089	abnormal saccule morphology
Mitf	MGI:104554	microphthalmia-associated transcription factor	MP:0006159	ocular albinism
Mitf	MGI:104554	microphthalmia-associated transcription factor	MP:0006226	iris hypoplasia
Mitf	MGI:104554	microphthalmia-associated transcription factor	MP:0006243	impaired pupillary reflex
Mitf	MGI:104554	microphthalmia-associated transcription factor	MP:0006358	absent pinna reflex
Mitf	MGI:104554	microphthalmia-associated transcription factor	MP:0006395	abnormal epiphyseal plate morphology
Mitf	MGI:104554	microphthalmia-associated transcription factor	MP:0008447	absent retinal cone cells
Mitf	MGI:104554	microphthalmia-associated transcription factor	MP:0008450	retinal photoreceptor degeneration
Mitf	MGI:104554	microphthalmia-associated transcription factor	MP:0008454	absent retinal rod cells
Mitf	MGI:104554	microphthalmia-associated transcription factor	MP:0008585	absent photoreceptor outer segment
Mitf	MGI:104554	microphthalmia-associated transcription factor	MP:0008731	abnormal hair shaft melanin granules
Mitf	MGI:104554	microphthalmia-associated transcription factor	MP:0008770	decreased survivor rate
Mitf	MGI:104554	microphthalmia-associated transcription factor	MP:0010016	variable depigmentation
Msh6	MGI:1343961	mutS homolog 6 (E. coli)	MP:0002020	increased tumor incidence
Msh6	MGI:1343961	mutS homolog 6 (E. coli)	MP:0002022	lymphoma
Msh6	MGI:1343961	mutS homolog 6 (E. coli)	MP:0002025	B cell/T cell derived lymphoma
Msh6	MGI:1343961	mutS homolog 6 (E. coli)	MP:0002083	premature death
Msh6	MGI:1343961	mutS homolog 6 (E. coli)	MP:0002815	adenoma
Msh6	MGI:1343961	mutS homolog 6 (E. coli)	MP:0002957	intestinal adenocarcinoma
Msh6	MGI:1343961	mutS homolog 6 (E. coli)	MP:0004208	basal cell carcinoma
Msh6	MGI:1343961	mutS homolog 6 (E. coli)	MP:0005276	skin tumor
Msh6	MGI:1343961	mutS homolog 6 (E. coli)	MP:0008058	abnormal DNA repair
Msh6	MGI:1343961	mutS homolog 6 (E. coli)	MP:0009222	uterus tumor
Mta1	MGI:2150037	metastasis associated 1	MP:0004227	increased cellular sensitivity to ionizing radiation
Mta1	MGI:2150037	metastasis associated 1	MP:0009772	abnormal retinal development
Mta2	MGI:1346340	metastasis-associated gene family, member 2	MP:0000379	decreased hair follicle number
Mta2	MGI:1346340	metastasis-associated gene family, member 2	MP:0000428	abnormal craniofacial morphology
Mta2	MGI:1346340	metastasis-associated gene family, member 2	MP:0001194	dermatitis
Mta2	MGI:1346340	metastasis-associated gene family, member 2	MP:0001212	skin lesions
Mta2	MGI:1346340	metastasis-associated gene family, member 2	MP:0001242	hyperkeratosis
Mta2	MGI:1346340	metastasis-associated gene family, member 2	MP:0001265	decreased body size
Mta2	MGI:1346340	metastasis-associated gene family, member 2	MP:0001846	increased inflammatory response
Mta2	MGI:1346340	metastasis-associated gene family, member 2	MP:0001860	liver inflammation
Mta2	MGI:1346340	metastasis-associated gene family, member 2	MP:0001874	acanthosis
Mta2	MGI:1346340	metastasis-associated gene family, member 2	MP:0001926	female infertility
Mta2	MGI:1346340	metastasis-associated gene family, member 2	MP:0002081	perinatal lethality
Mta2	MGI:1346340	metastasis-associated gene family, member 2	MP:0002083	premature death
Mta2	MGI:1346340	metastasis-associated gene family, member 2	MP:0002114	abnormal axial skeleton morphology
Mta2	MGI:1346340	metastasis-associated gene family, member 2	MP:0002743	glomerulonephritis
Mta2	MGI:1346340	metastasis-associated gene family, member 2	MP:0002941	increased circulating alanine transaminase level
Mta2	MGI:1346340	metastasis-associated gene family, member 2	MP:0003725	increased autoantibody level
Mta2	MGI:1346340	metastasis-associated gene family, member 2	MP:0004762	increased anti-double stranded DNA antibody level
Mta2	MGI:1346340	metastasis-associated gene family, member 2	MP:0004801	increased susceptibility to systemic lupus erythematosus
Mta2	MGI:1346340	metastasis-associated gene family, member 2	MP:0004947	skin inflammation
Mta2	MGI:1346340	metastasis-associated gene family, member 2	MP:0005160	proteinuria
Mta2	MGI:1346340	metastasis-associated gene family, member 2	MP:0005327	abnormal mesangial cell
Mta2	MGI:1346340	metastasis-associated gene family, member 2	MP:0005348	increased T cell proliferation
Mta2	MGI:1346340	metastasis-associated gene family, member 2	MP:0008577	increased circulating interferon-gamma level
Mta2	MGI:1346340	metastasis-associated gene family, member 2	MP:0008599	increased circulating interleukin-2 level
Mta2	MGI:1346340	metastasis-associated gene family, member 2	MP:0008602	increased circulating interleukin-4 level
Mta2	MGI:1346340	metastasis-associated gene family, member 2	MP:0008762	embryonic lethality
Mta2	MGI:1346340	metastasis-associated gene family, member 2	MP:0008770	decreased survivor rate
Mta3	MGI:2151172	metastasis associated 3
Myst2	MGI:2182799	MYST histone acetyltransferase 2
Nfrkb	MGI:2442410	nuclear factor related to kappa B binding protein
Nfyc	MGI:107901	nuclear transcription factor-Y gamma
Nudc	MGI:106014	nuclear distribution gene C homolog (Aspergillus)
Ogt	MGI:1339639	O-linked N-acetylglucosamine (GlcNAc) transferase (UDP-N-acetylglucosamine:polypeptide-N-acetylglucosaminyl transferase)	MP:0000313	abnormal cell death
Ogt	MGI:1339639	O-linked N-acetylglucosamine (GlcNAc) transferase (UDP-N-acetylglucosamine:polypeptide-N-acetylglucosaminyl transferase)	MP:0000352	decreased cell proliferation
Ogt	MGI:1339639	O-linked N-acetylglucosamine (GlcNAc) transferase (UDP-N-acetylglucosamine:polypeptide-N-acetylglucosaminyl transferase)	MP:0000715	decreased thymocyte number
Ogt	MGI:1339639	O-linked N-acetylglucosamine (GlcNAc) transferase (UDP-N-acetylglucosamine:polypeptide-N-acetylglucosaminyl transferase)	MP:0001392	abnormal locomotor activity
Ogt	MGI:1339639	O-linked N-acetylglucosamine (GlcNAc) transferase (UDP-N-acetylglucosamine:polypeptide-N-acetylglucosaminyl transferase)	MP:0001436	abnormal suckling behavior
Ogt	MGI:1339639	O-linked N-acetylglucosamine (GlcNAc) transferase (UDP-N-acetylglucosamine:polypeptide-N-acetylglucosaminyl transferase)	MP:0001926	female infertility
Ogt	MGI:1339639	O-linked N-acetylglucosamine (GlcNAc) transferase (UDP-N-acetylglucosamine:polypeptide-N-acetylglucosaminyl transferase)	MP:0002080	prenatal lethality
Ogt	MGI:1339639	O-linked N-acetylglucosamine (GlcNAc) transferase (UDP-N-acetylglucosamine:polypeptide-N-acetylglucosaminyl transferase)	MP:0002082	postnatal lethality
Ogt	MGI:1339639	O-linked N-acetylglucosamine (GlcNAc) transferase (UDP-N-acetylglucosamine:polypeptide-N-acetylglucosaminyl transferase)	MP:0002169	no abnormal phenotype detected
Ogt	MGI:1339639	O-linked N-acetylglucosamine (GlcNAc) transferase (UDP-N-acetylglucosamine:polypeptide-N-acetylglucosaminyl transferase)	MP:0004200	decreased fetal size
Ogt	MGI:1339639	O-linked N-acetylglucosamine (GlcNAc) transferase (UDP-N-acetylglucosamine:polypeptide-N-acetylglucosaminyl transferase)	MP:0005018	decreased T cell number
Ogt	MGI:1339639	O-linked N-acetylglucosamine (GlcNAc) transferase (UDP-N-acetylglucosamine:polypeptide-N-acetylglucosaminyl transferase)	MP:0005092	decreased double-positive T cell number
Ogt	MGI:1339639	O-linked N-acetylglucosamine (GlcNAc) transferase (UDP-N-acetylglucosamine:polypeptide-N-acetylglucosaminyl transferase)	MP:0006413	increased T cell apoptosis
Ogt	MGI:1339639	O-linked N-acetylglucosamine (GlcNAc) transferase (UDP-N-acetylglucosamine:polypeptide-N-acetylglucosaminyl transferase)	MP:0008075	decreased CD4-positive T cell number
Ogt	MGI:1339639	O-linked N-acetylglucosamine (GlcNAc) transferase (UDP-N-acetylglucosamine:polypeptide-N-acetylglucosaminyl transferase)	MP:0008079	decreased CD8-positive T cell number
P4ha1	MGI:97463	procollagen-proline, 2-oxoglutarate 4-dioxygenase (proline 4-hydroxylase), alpha 1 polypeptide	MP:0000358	abnormal cell content/ morphology
P4ha1	MGI:97463	procollagen-proline, 2-oxoglutarate 4-dioxygenase (proline 4-hydroxylase), alpha 1 polypeptide	MP:0001698	decreased embryo size
P4ha1	MGI:97463	procollagen-proline, 2-oxoglutarate 4-dioxygenase (proline 4-hydroxylase), alpha 1 polypeptide	MP:0003044	impaired basement membrane formation
P4ha1	MGI:97463	procollagen-proline, 2-oxoglutarate 4-dioxygenase (proline 4-hydroxylase), alpha 1 polypeptide	MP:0003658	abnormal capillary morphology
P4ha1	MGI:97463	procollagen-proline, 2-oxoglutarate 4-dioxygenase (proline 4-hydroxylase), alpha 1 polypeptide	MP:0003717	pallor
P4ha1	MGI:97463	procollagen-proline, 2-oxoglutarate 4-dioxygenase (proline 4-hydroxylase), alpha 1 polypeptide	MP:0003984	embryonic growth retardation
P4ha1	MGI:97463	procollagen-proline, 2-oxoglutarate 4-dioxygenase (proline 4-hydroxylase), alpha 1 polypeptide	MP:0006207	embryonic lethality during organogenesis
P4ha1	MGI:97463	procollagen-proline, 2-oxoglutarate 4-dioxygenase (proline 4-hydroxylase), alpha 1 polypeptide	MP:0006301	abnormal mesenchyme morphology
Parp1	MGI:1340806	poly (ADP-ribose) polymerase family, member 1	MP:0000352	decreased cell proliferation
Parp1	MGI:1340806	poly (ADP-ribose) polymerase family, member 1	MP:0000358	abnormal cell content/ morphology
Parp1	MGI:1340806	poly (ADP-ribose) polymerase family, member 1	MP:0000914	exencephaly
Parp1	MGI:1340806	poly (ADP-ribose) polymerase family, member 1	MP:0001214	skin hyperplasia
Parp1	MGI:1340806	poly (ADP-ribose) polymerase family, member 1	MP:0001262	decreased body weight
Parp1	MGI:1340806	poly (ADP-ribose) polymerase family, member 1	MP:0001658	increased mortality induced by gamma-irradiation
Parp1	MGI:1340806	poly (ADP-ribose) polymerase family, member 1	MP:0001698	decreased embryo size
Parp1	MGI:1340806	poly (ADP-ribose) polymerase family, member 1	MP:0001730	embryonic growth arrest
Parp1	MGI:1340806	poly (ADP-ribose) polymerase family, member 1	MP:0001845	abnormal inflammatory response
Parp1	MGI:1340806	poly (ADP-ribose) polymerase family, member 1	MP:0001876	decreased inflammatory response
Parp1	MGI:1340806	poly (ADP-ribose) polymerase family, member 1	MP:0001923	reduced female fertility
Parp1	MGI:1340806	poly (ADP-ribose) polymerase family, member 1	MP:0001935	decreased litter size
Parp1	MGI:1340806	poly (ADP-ribose) polymerase family, member 1	MP:0002080	prenatal lethality
Parp1	MGI:1340806	poly (ADP-ribose) polymerase family, member 1	MP:0002451	abnormal macrophage physiology
Parp1	MGI:1340806	poly (ADP-ribose) polymerase family, member 1	MP:0002724	enhanced wound healing
Parp1	MGI:1340806	poly (ADP-ribose) polymerase family, member 1	MP:0003155	abnormal telomere length
Parp1	MGI:1340806	poly (ADP-ribose) polymerase family, member 1	MP:0003156	abnormal leukocyte migration
Parp1	MGI:1340806	poly (ADP-ribose) polymerase family, member 1	MP:0003204	decreased neuron apoptosis
Parp1	MGI:1340806	poly (ADP-ribose) polymerase family, member 1	MP:0003638	abnormal response/metabolism to endogenous compounds
Parp1	MGI:1340806	poly (ADP-ribose) polymerase family, member 1	MP:0003691	abnormal microglial cell physiology
Parp1	MGI:1340806	poly (ADP-ribose) polymerase family, member 1	MP:0003701	elevated level of sister chromatid exchange
Parp1	MGI:1340806	poly (ADP-ribose) polymerase family, member 1	MP:0003702	abnormal chromosome morphology
Parp1	MGI:1340806	poly (ADP-ribose) polymerase family, member 1	MP:0004024	aneuploidy
Parp1	MGI:1340806	poly (ADP-ribose) polymerase family, member 1	MP:0004030	induced chromosome breakage
Parp1	MGI:1340806	poly (ADP-ribose) polymerase family, member 1	MP:0004045	abnormal cell cycle checkpoint function
Parp1	MGI:1340806	poly (ADP-ribose) polymerase family, member 1	MP:0004925	increased resistance to noise-induced hearing loss
Parp1	MGI:1340806	poly (ADP-ribose) polymerase family, member 1	MP:0005166	decreased susceptibility to injury
Parp1	MGI:1340806	poly (ADP-ribose) polymerase family, member 1	MP:0006042	increased apoptosis
Parp1	MGI:1340806	poly (ADP-ribose) polymerase family, member 1	MP:0006207	embryonic lethality during organogenesis
Parp1	MGI:1340806	poly (ADP-ribose) polymerase family, member 1	MP:0006208	lethality throughout fetal growth and development
Parp1	MGI:1340806	poly (ADP-ribose) polymerase family, member 1	MP:0008058	abnormal DNA repair
Parp1	MGI:1340806	poly (ADP-ribose) polymerase family, member 1	MP:0008554	decreased circulating tumor necrosis factor level
Parp1	MGI:1340806	poly (ADP-ribose) polymerase family, member 1	MP:0008642	decreased circulating interleukin-1 beta level
Parp1	MGI:1340806	poly (ADP-ribose) polymerase family, member 1	MP:0008734	decreased susceptibility to endotoxin shock
Parp1	MGI:1340806	poly (ADP-ribose) polymerase family, member 1	MP:0008866	chromosomal instability
Parp1	MGI:1340806	poly (ADP-ribose) polymerase family, member 1	MP:0008874	decreased physiological sensitivity to xenobiotic
Parp1	MGI:1340806	poly (ADP-ribose) polymerase family, member 1	MP:0009763	increased sensitivity to induced morbidity/mortality
Phf17	MGI:1925835	PHD finger protein 17	MP:0002082	postnatal lethality
Pou5f1	MGI:101893	POU domain, class 5, transcription factor 1	MP:0001152	Leydig cell hyperplasia
Pou5f1	MGI:101893	POU domain, class 5, transcription factor 1	MP:0001153	small seminiferous tubules
Pou5f1	MGI:101893	POU domain, class 5, transcription factor 1	MP:0001922	reduced male fertility
Pou5f1	MGI:101893	POU domain, class 5, transcription factor 1	MP:0001926	female infertility
Pou5f1	MGI:101893	POU domain, class 5, transcription factor 1	MP:0002169	no abnormal phenotype detected
Pou5f1	MGI:101893	POU domain, class 5, transcription factor 1	MP:0002687	oligozoospermia
Pou5f1	MGI:101893	POU domain, class 5, transcription factor 1	MP:0002777	absent ovarian follicles
Pou5f1	MGI:101893	POU domain, class 5, transcription factor 1	MP:0004964	absent inner cell mass
Pou5f1	MGI:101893	POU domain, class 5, transcription factor 1	MP:0006205	embryonic lethality before somite formation
Pou5f1	MGI:101893	POU domain, class 5, transcription factor 1	MP:0008392	decreased primordial germ cell number
Pou5f1	MGI:101893	POU domain, class 5, transcription factor 1	MP:0009361	abnormal primordial ovarian follicle morphology
Ppp2r1a	MGI:1926334	protein phosphatase 2 (formerly 2A), regulatory subunit A (PR 65), alpha isoform
Psmb6	MGI:104880	proteasome (prosome, macropain) subunit, beta type 6
Rcor2	MGI:1859854	REST corepressor 2
Rfx2	MGI:106583	regulatory factor X, 2 (influences HLA class II expression)
Rpa1	MGI:1915525	replication protein A1	MP:0000352	decreased cell proliferation
Rpa1	MGI:1915525	replication protein A1	MP:0002022	lymphoma
Rpa1	MGI:1915525	replication protein A1	MP:0002083	premature death
Rpa1	MGI:1915525	replication protein A1	MP:0002123	abnormal hematopoiesis
Rpa1	MGI:1915525	replication protein A1	MP:0004028	chromosome breakage
Rpa1	MGI:1915525	replication protein A1	MP:0005013	increased lymphocyte cell number
Rpa1	MGI:1915525	replication protein A1	MP:0006204	embryonic lethality before implantation
Rpa3	MGI:1915490	replication protein A3
Sall1	MGI:1889585	sal-like 1 (Drosophila)	MP:0000281	abnormal ventricular septum morphology
Sall1	MGI:1889585	sal-like 1 (Drosophila)	MP:0000492	abnormal rectum morphology
Sall1	MGI:1889585	sal-like 1 (Drosophila)	MP:0000520	absent kidney
Sall1	MGI:1889585	sal-like 1 (Drosophila)	MP:0000521	abnormal kidney cortex
Sall1	MGI:1889585	sal-like 1 (Drosophila)	MP:0000527	abnormal kidney development
Sall1	MGI:1889585	sal-like 1 (Drosophila)	MP:0000554	abnormal carpal bone morphology
Sall1	MGI:1889585	sal-like 1 (Drosophila)	MP:0000564	syndactyly
Sall1	MGI:1889585	sal-like 1 (Drosophila)	MP:0000565	oligodactyly
Sall1	MGI:1889585	sal-like 1 (Drosophila)	MP:0000819	abnormal olfactory bulb morphology
Sall1	MGI:1889585	sal-like 1 (Drosophila)	MP:0000914	exencephaly
Sall1	MGI:1889585	sal-like 1 (Drosophila)	MP:0000929	open neural tube
Sall1	MGI:1889585	sal-like 1 (Drosophila)	MP:0001436	abnormal suckling behavior
Sall1	MGI:1889585	sal-like 1 (Drosophila)	MP:0001967	deafness
Sall1	MGI:1889585	sal-like 1 (Drosophila)	MP:0002058	neonatal lethality
Sall1	MGI:1889585	sal-like 1 (Drosophila)	MP:0002080	prenatal lethality
Sall1	MGI:1889585	sal-like 1 (Drosophila)	MP:0002081	perinatal lethality
Sall1	MGI:1889585	sal-like 1 (Drosophila)	MP:0002083	premature death
Sall1	MGI:1889585	sal-like 1 (Drosophila)	MP:0002135	abnormal kidney morphology
Sall1	MGI:1889585	sal-like 1 (Drosophila)	MP:0002705	dilated renal tubules
Sall1	MGI:1889585	sal-like 1 (Drosophila)	MP:0002989	small kidney
Sall1	MGI:1889585	sal-like 1 (Drosophila)	MP:0003130	anal atresia
Sall1	MGI:1889585	sal-like 1 (Drosophila)	MP:0003270	intestinal obstruction
Sall1	MGI:1889585	sal-like 1 (Drosophila)	MP:0003446	renal hypoplasia
Sall1	MGI:1889585	sal-like 1 (Drosophila)	MP:0003604	single kidney
Sall1	MGI:1889585	sal-like 1 (Drosophila)	MP:0003675	kidney cysts
Sall1	MGI:1889585	sal-like 1 (Drosophila)	MP:0003722	absent ureter
Sall1	MGI:1889585	sal-like 1 (Drosophila)	MP:0003984	embryonic growth retardation
Sall1	MGI:1889585	sal-like 1 (Drosophila)	MP:0004637	metacarpal bone hypoplasia
Sall1	MGI:1889585	sal-like 1 (Drosophila)	MP:0004639	fused metacarpal bones
Sall1	MGI:1889585	sal-like 1 (Drosophila)	MP:0004739	conductive hearing loss
Sall1	MGI:1889585	sal-like 1 (Drosophila)	MP:0004756	abnormal proximal convoluted tubule morphology
Sall1	MGI:1889585	sal-like 1 (Drosophila)	MP:0004765	decreased brainstem auditory evoked potential
Sall1	MGI:1889585	sal-like 1 (Drosophila)	MP:0004936	abnormal ureteric bud branching morphogenesis
Sall1	MGI:1889585	sal-like 1 (Drosophila)	MP:0005034	abnormal anus morphology
Sall1	MGI:1889585	sal-like 1 (Drosophila)	MP:0005325	abnormal renal glomerulus morphology
Sall1	MGI:1889585	sal-like 1 (Drosophila)	MP:0006032	abnormal ureteric bud morphology
Sall1	MGI:1889585	sal-like 1 (Drosophila)	MP:0006207	embryonic lethality during organogenesis
Sall1	MGI:1889585	sal-like 1 (Drosophila)	MP:0009052	anal stenosis
Sall3	MGI:109295	sal-like 3 (Drosophila)	MP:0000746	weakness
Sall3	MGI:109295	sal-like 3 (Drosophila)	MP:0000762	abnormal tongue morphology
Sall3	MGI:109295	sal-like 3 (Drosophila)	MP:0000959	abnormal somatic sensory system morphology
Sall3	MGI:109295	sal-like 3 (Drosophila)	MP:0001056	abnormal cranial nerve morphology
Sall3	MGI:109295	sal-like 3 (Drosophila)	MP:0001076	abnormal hypoglossal nerve morphology
Sall3	MGI:109295	sal-like 3 (Drosophila)	MP:0001429	dehydration
Sall3	MGI:109295	sal-like 3 (Drosophila)	MP:0001436	abnormal suckling behavior
Sall3	MGI:109295	sal-like 3 (Drosophila)	MP:0001523	impaired righting response
Sall3	MGI:109295	sal-like 3 (Drosophila)	MP:0002058	neonatal lethality
Sall3	MGI:109295	sal-like 3 (Drosophila)	MP:0002259	abnormal epiglottis morphology
Sall3	MGI:109295	sal-like 3 (Drosophila)	MP:0003154	abnormal soft palate
Sall4	MGI:2139360	sal-like 4 (Drosophila)	MP:0000049	abnormal middle ear morphology
Sall4	MGI:2139360	sal-like 4 (Drosophila)	MP:0000102	abnormal nasal bone morphology
Sall4	MGI:2139360	sal-like 4 (Drosophila)	MP:0000267	abnormal heart development
Sall4	MGI:2139360	sal-like 4 (Drosophila)	MP:0000281	abnormal ventricular septum morphology
Sall4	MGI:2139360	sal-like 4 (Drosophila)	MP:0000282	abnormal atrial septum morphology
Sall4	MGI:2139360	sal-like 4 (Drosophila)	MP:0000492	abnormal rectum morphology
Sall4	MGI:2139360	sal-like 4 (Drosophila)	MP:0000520	absent kidney
Sall4	MGI:2139360	sal-like 4 (Drosophila)	MP:0000545	abnormal limbs/digits/tail morphology
Sall4	MGI:2139360	sal-like 4 (Drosophila)	MP:0000550	abnormal forelimb morphology
Sall4	MGI:2139360	sal-like 4 (Drosophila)	MP:0000554	abnormal carpal bone morphology
Sall4	MGI:2139360	sal-like 4 (Drosophila)	MP:0000585	kinked tail
Sall4	MGI:2139360	sal-like 4 (Drosophila)	MP:0000914	exencephaly
Sall4	MGI:2139360	sal-like 4 (Drosophila)	MP:0000929	open neural tube
Sall4	MGI:2139360	sal-like 4 (Drosophila)	MP:0001048	absent enteric neurons
Sall4	MGI:2139360	sal-like 4 (Drosophila)	MP:0001485	abnormal pinna reflex
Sall4	MGI:2139360	sal-like 4 (Drosophila)	MP:0001680	abnormal mesoderm development
Sall4	MGI:2139360	sal-like 4 (Drosophila)	MP:0001695	abnormal gastrulation
Sall4	MGI:2139360	sal-like 4 (Drosophila)	MP:0001698	decreased embryo size
Sall4	MGI:2139360	sal-like 4 (Drosophila)	MP:0001730	embryonic growth arrest
Sall4	MGI:2139360	sal-like 4 (Drosophila)	MP:0001849	ear inflammation
Sall4	MGI:2139360	sal-like 4 (Drosophila)	MP:0001850	increased susceptibility to otitis media
Sall4	MGI:2139360	sal-like 4 (Drosophila)	MP:0002080	prenatal lethality
Sall4	MGI:2139360	sal-like 4 (Drosophila)	MP:0002081	perinatal lethality
Sall4	MGI:2139360	sal-like 4 (Drosophila)	MP:0002082	postnatal lethality
Sall4	MGI:2139360	sal-like 4 (Drosophila)	MP:0002083	premature death
Sall4	MGI:2139360	sal-like 4 (Drosophila)	MP:0002084	abnormal developmental patterning
Sall4	MGI:2139360	sal-like 4 (Drosophila)	MP:0002085	abnormal embryonic tissue morphology
Sall4	MGI:2139360	sal-like 4 (Drosophila)	MP:0002110	abnormal digit morphology
Sall4	MGI:2139360	sal-like 4 (Drosophila)	MP:0002116	abnormal craniofacial bone morphology
Sall4	MGI:2139360	sal-like 4 (Drosophila)	MP:0002190	disorganized myocardium
Sall4	MGI:2139360	sal-like 4 (Drosophila)	MP:0002231	abnormal primitive streak morphology
Sall4	MGI:2139360	sal-like 4 (Drosophila)	MP:0002652	thin myocardial wall
Sall4	MGI:2139360	sal-like 4 (Drosophila)	MP:0002718	abnormal inner cell mass
Sall4	MGI:2139360	sal-like 4 (Drosophila)	MP:0002731	megacolon
Sall4	MGI:2139360	sal-like 4 (Drosophila)	MP:0002745	abnormal atrioventricular valve morphology
Sall4	MGI:2139360	sal-like 4 (Drosophila)	MP:0003129	persistent cloaca
Sall4	MGI:2139360	sal-like 4 (Drosophila)	MP:0003130	anal atresia
Sall4	MGI:2139360	sal-like 4 (Drosophila)	MP:0003315	abnormal perineum morphology
Sall4	MGI:2139360	sal-like 4 (Drosophila)	MP:0003446	renal hypoplasia
Sall4	MGI:2139360	sal-like 4 (Drosophila)	MP:0003604	single kidney
Sall4	MGI:2139360	sal-like 4 (Drosophila)	MP:0003885	abnormal rostral-caudal body axis extension
Sall4	MGI:2139360	sal-like 4 (Drosophila)	MP:0003886	abnormal embryonic epiblast morphology
Sall4	MGI:2139360	sal-like 4 (Drosophila)	MP:0003984	embryonic growth retardation
Sall4	MGI:2139360	sal-like 4 (Drosophila)	MP:0004032	abnormal interventricular groove
Sall4	MGI:2139360	sal-like 4 (Drosophila)	MP:0004261	abnormal embryonic neuroepithelium morphology
Sall4	MGI:2139360	sal-like 4 (Drosophila)	MP:0004638	elongated metacarpal bones
Sall4	MGI:2139360	sal-like 4 (Drosophila)	MP:0004739	conductive hearing loss
Sall4	MGI:2139360	sal-like 4 (Drosophila)	MP:0004838	abnormal neural fold elevation formation
Sall4	MGI:2139360	sal-like 4 (Drosophila)	MP:0004966	abnormal inner cell mass proliferation
Sall4	MGI:2139360	sal-like 4 (Drosophila)	MP:0005034	abnormal anus morphology
Sall4	MGI:2139360	sal-like 4 (Drosophila)	MP:0005294	abnormal heart ventricle morphology
Sall4	MGI:2139360	sal-like 4 (Drosophila)	MP:0005306	abnormal phalanx morphology
Sall4	MGI:2139360	sal-like 4 (Drosophila)	MP:0005650	abnormal limb bud morphology
Sall4	MGI:2139360	sal-like 4 (Drosophila)	MP:0006113	abnormal heart septum morphology
Sall4	MGI:2139360	sal-like 4 (Drosophila)	MP:0006205	embryonic lethality before somite formation
Sall4	MGI:2139360	sal-like 4 (Drosophila)	MP:0006207	embryonic lethality during organogenesis
Sall4	MGI:2139360	sal-like 4 (Drosophila)	MP:0006325	impaired hearing
Sall4	MGI:2139360	sal-like 4 (Drosophila)	MP:0006358	absent pinna reflex
Sall4	MGI:2139360	sal-like 4 (Drosophila)	MP:0009052	anal stenosis
Sall4	MGI:2139360	sal-like 4 (Drosophila)	MP:0009098	anovaginal fistula
Sall4	MGI:2139360	sal-like 4 (Drosophila)	MP:0009266	abnormal mesendoderm development
Sall4	MGI:2139360	sal-like 4 (Drosophila)	MP:0009331	absent primitive node
Smarca4	MGI:88192	SWI/SNF related, matrix associated, actin dependent regulator of chromatin, subfamily a, member 4	MP:0000556	abnormal hindlimb morphology
Smarca4	MGI:88192	SWI/SNF related, matrix associated, actin dependent regulator of chromatin, subfamily a, member 4	MP:0000598	abnormal liver morphology
Smarca4	MGI:88192	SWI/SNF related, matrix associated, actin dependent regulator of chromatin, subfamily a, member 4	MP:0000714	increased thymocyte number
Smarca4	MGI:88192	SWI/SNF related, matrix associated, actin dependent regulator of chromatin, subfamily a, member 4	MP:0000715	decreased thymocyte number
Smarca4	MGI:88192	SWI/SNF related, matrix associated, actin dependent regulator of chromatin, subfamily a, member 4	MP:0000727	absent CD8-positive T cells
Smarca4	MGI:88192	SWI/SNF related, matrix associated, actin dependent regulator of chromatin, subfamily a, member 4	MP:0001196	shiny skin
Smarca4	MGI:88192	SWI/SNF related, matrix associated, actin dependent regulator of chromatin, subfamily a, member 4	MP:0001237	enlarged spinous cells
Smarca4	MGI:88192	SWI/SNF related, matrix associated, actin dependent regulator of chromatin, subfamily a, member 4	MP:0001239	abnormal epidermis stratum granulosum morphology
Smarca4	MGI:88192	SWI/SNF related, matrix associated, actin dependent regulator of chromatin, subfamily a, member 4	MP:0001240	abnormal epidermis stratum corneum morphology
Smarca4	MGI:88192	SWI/SNF related, matrix associated, actin dependent regulator of chromatin, subfamily a, member 4	MP:0001676	abnormal apical ectodermal ridge
Smarca4	MGI:88192	SWI/SNF related, matrix associated, actin dependent regulator of chromatin, subfamily a, member 4	MP:0001823	thymus hypoplasia
Smarca4	MGI:88192	SWI/SNF related, matrix associated, actin dependent regulator of chromatin, subfamily a, member 4	MP:0001825	arrested T cell differentiation
Smarca4	MGI:88192	SWI/SNF related, matrix associated, actin dependent regulator of chromatin, subfamily a, member 4	MP:0002058	neonatal lethality
Smarca4	MGI:88192	SWI/SNF related, matrix associated, actin dependent regulator of chromatin, subfamily a, member 4	MP:0002060	abnormal skin morphology
Smarca4	MGI:88192	SWI/SNF related, matrix associated, actin dependent regulator of chromatin, subfamily a, member 4	MP:0002110	abnormal digit morphology
Smarca4	MGI:88192	SWI/SNF related, matrix associated, actin dependent regulator of chromatin, subfamily a, member 4	MP:0002145	abnormal T cell differentiation
Smarca4	MGI:88192	SWI/SNF related, matrix associated, actin dependent regulator of chromatin, subfamily a, member 4	MP:0002429	abnormal blood cell morphology/development
Smarca4	MGI:88192	SWI/SNF related, matrix associated, actin dependent regulator of chromatin, subfamily a, member 4	MP:0002447	abnormal erythrocyte morphology
Smarca4	MGI:88192	SWI/SNF related, matrix associated, actin dependent regulator of chromatin, subfamily a, member 4	MP:0002796	impaired skin barrier function
Smarca4	MGI:88192	SWI/SNF related, matrix associated, actin dependent regulator of chromatin, subfamily a, member 4	MP:0003800	monodactyly
Smarca4	MGI:88192	SWI/SNF related, matrix associated, actin dependent regulator of chromatin, subfamily a, member 4	MP:0003853	dry skin
Smarca4	MGI:88192	SWI/SNF related, matrix associated, actin dependent regulator of chromatin, subfamily a, member 4	MP:0003857	abnormal hindlimb zeugopod morphology
Smarca4	MGI:88192	SWI/SNF related, matrix associated, actin dependent regulator of chromatin, subfamily a, member 4	MP:0005089	decreased double-negative T cell number
Smarca4	MGI:88192	SWI/SNF related, matrix associated, actin dependent regulator of chromatin, subfamily a, member 4	MP:0005090	increased double-negative T cell number
Smarca4	MGI:88192	SWI/SNF related, matrix associated, actin dependent regulator of chromatin, subfamily a, member 4	MP:0005092	decreased double-positive T cell number
Smarca4	MGI:88192	SWI/SNF related, matrix associated, actin dependent regulator of chromatin, subfamily a, member 4	MP:0006207	embryonic lethality during organogenesis
Smarca4	MGI:88192	SWI/SNF related, matrix associated, actin dependent regulator of chromatin, subfamily a, member 4	MP:0008037	abnormal T cell morphology
Smarca4	MGI:88192	SWI/SNF related, matrix associated, actin dependent regulator of chromatin, subfamily a, member 4	MP:0008075	decreased CD4-positive T cell number
Smarca4	MGI:88192	SWI/SNF related, matrix associated, actin dependent regulator of chromatin, subfamily a, member 4	MP:0008083	decreased single-positive T cell number
Smarca5	MGI:1935129	SWI/SNF related, matrix associated, actin dependent regulator of chromatin, subfamily a, member 5	MP:0000421	mottled coat
Smarca5	MGI:1935129	SWI/SNF related, matrix associated, actin dependent regulator of chromatin, subfamily a, member 5	MP:0001672	abnormal embryogenesis/ development
Smarca5	MGI:1935129	SWI/SNF related, matrix associated, actin dependent regulator of chromatin, subfamily a, member 5	MP:0001730	embryonic growth arrest
Smarca5	MGI:1935129	SWI/SNF related, matrix associated, actin dependent regulator of chromatin, subfamily a, member 5	MP:0002080	prenatal lethality
Smarca5	MGI:1935129	SWI/SNF related, matrix associated, actin dependent regulator of chromatin, subfamily a, member 5	MP:0002082	postnatal lethality
Smarca5	MGI:1935129	SWI/SNF related, matrix associated, actin dependent regulator of chromatin, subfamily a, member 5	MP:0004965	inner cell mass degeneration
Smarca5	MGI:1935129	SWI/SNF related, matrix associated, actin dependent regulator of chromatin, subfamily a, member 5	MP:0004966	abnormal inner cell mass proliferation
Smarca5	MGI:1935129	SWI/SNF related, matrix associated, actin dependent regulator of chromatin, subfamily a, member 5	MP:0005028	abnormal trophectoderm morphology
Smarca5	MGI:1935129	SWI/SNF related, matrix associated, actin dependent regulator of chromatin, subfamily a, member 5	MP:0006042	increased apoptosis
Smarca5	MGI:1935129	SWI/SNF related, matrix associated, actin dependent regulator of chromatin, subfamily a, member 5	MP:0006205	embryonic lethality before somite formation
Smarcc1	MGI:1203524	SWI/SNF related, matrix associated, actin dependent regulator of chromatin, subfamily c, member 1	MP:0000783	abnormal forebrain morphology
Smarcc1	MGI:1203524	SWI/SNF related, matrix associated, actin dependent regulator of chromatin, subfamily c, member 1	MP:0000786	abnormal embryonic neuroepithelial layer differentiation
Smarcc1	MGI:1203524	SWI/SNF related, matrix associated, actin dependent regulator of chromatin, subfamily c, member 1	MP:0000787	abnormal telencephalon morphology
Smarcc1	MGI:1203524	SWI/SNF related, matrix associated, actin dependent regulator of chromatin, subfamily c, member 1	MP:0000823	abnormal lateral ventricle morphology
Smarcc1	MGI:1203524	SWI/SNF related, matrix associated, actin dependent regulator of chromatin, subfamily c, member 1	MP:0000826	abnormal third ventricle morphology
Smarcc1	MGI:1203524	SWI/SNF related, matrix associated, actin dependent regulator of chromatin, subfamily c, member 1	MP:0000830	abnormal diencephalon morphology
Smarcc1	MGI:1203524	SWI/SNF related, matrix associated, actin dependent regulator of chromatin, subfamily c, member 1	MP:0000914	exencephaly
Smarcc1	MGI:1203524	SWI/SNF related, matrix associated, actin dependent regulator of chromatin, subfamily c, member 1	MP:0001685	abnormal endoderm development
Smarcc1	MGI:1203524	SWI/SNF related, matrix associated, actin dependent regulator of chromatin, subfamily c, member 1	MP:0001694	failure to form egg cylinders
Smarcc1	MGI:1203524	SWI/SNF related, matrix associated, actin dependent regulator of chromatin, subfamily c, member 1	MP:0002085	abnormal embryonic tissue morphology
Smarcc1	MGI:1203524	SWI/SNF related, matrix associated, actin dependent regulator of chromatin, subfamily c, member 1	MP:0002718	abnormal inner cell mass
Smarcc1	MGI:1203524	SWI/SNF related, matrix associated, actin dependent regulator of chromatin, subfamily c, member 1	MP:0004838	abnormal neural fold elevation formation
Smarcc1	MGI:1203524	SWI/SNF related, matrix associated, actin dependent regulator of chromatin, subfamily c, member 1	MP:0006205	embryonic lethality before somite formation
Sp1	MGI:98372	trans-acting transcription factor 1	MP:0000245	abnormal erythropoiesis
Sp1	MGI:98372	trans-acting transcription factor 1	MP:0000438	abnormal cranium morphology
Sp1	MGI:98372	trans-acting transcription factor 1	MP:0000550	abnormal forelimb morphology
Sp1	MGI:98372	trans-acting transcription factor 1	MP:0000598	abnormal liver morphology
Sp1	MGI:98372	trans-acting transcription factor 1	MP:0000601	small liver
Sp1	MGI:98372	trans-acting transcription factor 1	MP:0001175	abnormal lung morphology
Sp1	MGI:98372	trans-acting transcription factor 1	MP:0001265	decreased body size
Sp1	MGI:98372	trans-acting transcription factor 1	MP:0001293	anophthalmia
Sp1	MGI:98372	trans-acting transcription factor 1	MP:0001577	anemia
Sp1	MGI:98372	trans-acting transcription factor 1	MP:0001599	abnormal blood volume
Sp1	MGI:98372	trans-acting transcription factor 1	MP:0001698	decreased embryo size
Sp1	MGI:98372	trans-acting transcription factor 1	MP:0001711	abnormal placenta morphology
Sp1	MGI:98372	trans-acting transcription factor 1	MP:0001716	abnormal placenta labyrinth morphology
Sp1	MGI:98372	trans-acting transcription factor 1	MP:0001786	skin edema
Sp1	MGI:98372	trans-acting transcription factor 1	MP:0002082	postnatal lethality
Sp1	MGI:98372	trans-acting transcription factor 1	MP:0002085	abnormal embryonic tissue morphology
Sp1	MGI:98372	trans-acting transcription factor 1	MP:0003402	decreased liver weight
Sp1	MGI:98372	trans-acting transcription factor 1	MP:0003717	pallor
Sp1	MGI:98372	trans-acting transcription factor 1	MP:0004255	abnormal spongiotrophoblast layer morphology
Sp1	MGI:98372	trans-acting transcription factor 1	MP:0004921	decreased placenta weight
Sp1	MGI:98372	trans-acting transcription factor 1	MP:0006207	embryonic lethality during organogenesis
Sp1	MGI:98372	trans-acting transcription factor 1	MP:0006208	lethality throughout fetal growth and development
Sp1	MGI:98372	trans-acting transcription factor 1	MP:0008271	abnormal bone ossification
Sp1	MGI:98372	trans-acting transcription factor 1	MP:0008803	abnormal placental labyrinth vasculature morphology
Sp1	MGI:98372	trans-acting transcription factor 1	MP:0008958	abnormal glycogen cell morphology
Sp1	MGI:98372	trans-acting transcription factor 1	MP:0008959	abnormal spongiotrophoblast cell morphology
Sp1	MGI:98372	trans-acting transcription factor 1	MP:0008973	decreased erythroid progenitor cell number
Sp1	MGI:98372	trans-acting transcription factor 1	MP:0009431	decreased fetal weight
Ssrp1	MGI:107912	structure specific recognition protein 1	MP:0004965	inner cell mass degeneration
Ssrp1	MGI:107912	structure specific recognition protein 1	MP:0006205	embryonic lethality before somite formation
Supt16h	MGI:1890948	suppressor of Ty 16 homolog (S. cerevisiae)
Tcfe3	MGI:98511	transcription factor E3	MP:0000067	osteopetrosis
Tcfe3	MGI:98511	transcription factor E3	MP:0001262	decreased body weight
Tcfe3	MGI:98511	transcription factor E3	MP:0001297	microphthalmia
Tcfe3	MGI:98511	transcription factor E3	MP:0002082	postnatal lethality
Tcfe3	MGI:98511	transcription factor E3	MP:0002169	no abnormal phenotype detected
Tcfe3	MGI:98511	transcription factor E3	MP:0003053	delayed tooth eruption
Tcfe3	MGI:98511	transcription factor E3	MP:0005171	absent coat pigmentation
Tcfeb	MGI:103270	transcription factor EB	MP:0002080	prenatal lethality
Tcfeb	MGI:103270	transcription factor EB	MP:0002086	abnormal extraembryonic tissue morphology
Tcfeb	MGI:103270	transcription factor EB	MP:0002169	no abnormal phenotype detected
Top2a	MGI:98790	topoisomerase (DNA) II alpha
Trim24	MGI:109275	tripartite motif-containing 24	MP:0003324	liver adenoma
Trim24	MGI:109275	tripartite motif-containing 24	MP:0003331	hepatocellular carcinoma
Trim24	MGI:109275	tripartite motif-containing 24	MP:0003893	increased hepatocyte proliferation
Trim24	MGI:109275	tripartite motif-containing 24	MP:0004025	polyploidy
Trim24	MGI:109275	tripartite motif-containing 24	MP:0008019	liver tumor
Trim33	MGI:2137357	tripartite motif-containing 33	MP:0001869	pancreas inflammation
Trim33	MGI:2137357	tripartite motif-containing 33	MP:0001944	abnormal pancreas morphology
Trim33	MGI:2137357	tripartite motif-containing 33	MP:0002169	no abnormal phenotype detected
Trim33	MGI:2137357	tripartite motif-containing 33	MP:0003336	pancreas cysts
Trim33	MGI:2137357	tripartite motif-containing 33	MP:0003984	embryonic growth retardation
Trim33	MGI:2137357	tripartite motif-containing 33	MP:0006206	embryonic lethality before turning of embryo
Trim33	MGI:2137357	tripartite motif-containing 33	MP:0009110	pancreas hyperplasia
Trim33	MGI:2137357	tripartite motif-containing 33	MP:0009144	dilated pancreatic duct
Trim33	MGI:2137357	tripartite motif-containing 33	MP:0009152	pancreatic intraepithelial neoplasia
Trim33	MGI:2137357	tripartite motif-containing 33	MP:0009153	pancreas tumor
Trim33	MGI:2137357	tripartite motif-containing 33	MP:0009254	disorganized pancreatic islets
Ttf2	MGI:1921294	transcription termination factor, RNA polymerase II
Ubn2	MGI:2444236	ubinuclein 2
Xrcc1	MGI:99137	X-ray repair complementing defective repair in Chinese hamster cells 1	MP:0000774	decreased brain size
Xrcc1	MGI:99137	X-ray repair complementing defective repair in Chinese hamster cells 1	MP:0000852	small cerebellum
Xrcc1	MGI:99137	X-ray repair complementing defective repair in Chinese hamster cells 1	MP:0001262	decreased body weight
Xrcc1	MGI:99137	X-ray repair complementing defective repair in Chinese hamster cells 1	MP:0001265	decreased body size
Xrcc1	MGI:99137	X-ray repair complementing defective repair in Chinese hamster cells 1	MP:0001393	ataxia
Xrcc1	MGI:99137	X-ray repair complementing defective repair in Chinese hamster cells 1	MP:0001672	abnormal embryogenesis/ development
Xrcc1	MGI:99137	X-ray repair complementing defective repair in Chinese hamster cells 1	MP:0001683	absent mesoderm
Xrcc1	MGI:99137	X-ray repair complementing defective repair in Chinese hamster cells 1	MP:0001685	abnormal endoderm development
Xrcc1	MGI:99137	X-ray repair complementing defective repair in Chinese hamster cells 1	MP:0001696	failure to gastrulate
Xrcc1	MGI:99137	X-ray repair complementing defective repair in Chinese hamster cells 1	MP:0001698	decreased embryo size
Xrcc1	MGI:99137	X-ray repair complementing defective repair in Chinese hamster cells 1	MP:0001730	embryonic growth arrest
Xrcc1	MGI:99137	X-ray repair complementing defective repair in Chinese hamster cells 1	MP:0001732	postnatal growth retardation
Xrcc1	MGI:99137	X-ray repair complementing defective repair in Chinese hamster cells 1	MP:0002064	seizures
Xrcc1	MGI:99137	X-ray repair complementing defective repair in Chinese hamster cells 1	MP:0002083	premature death
Xrcc1	MGI:99137	X-ray repair complementing defective repair in Chinese hamster cells 1	MP:0002169	no abnormal phenotype detected
Xrcc1	MGI:99137	X-ray repair complementing defective repair in Chinese hamster cells 1	MP:0003203	increased neuron apoptosis
Xrcc1	MGI:99137	X-ray repair complementing defective repair in Chinese hamster cells 1	MP:0003246	loss of GABA neurons
Xrcc1	MGI:99137	X-ray repair complementing defective repair in Chinese hamster cells 1	MP:0004101	abnormal brain interneuron morphology
Xrcc1	MGI:99137	X-ray repair complementing defective repair in Chinese hamster cells 1	MP:0006042	increased apoptosis
Xrcc1	MGI:99137	X-ray repair complementing defective repair in Chinese hamster cells 1	MP:0006206	embryonic lethality before turning of embryo
Xrcc1	MGI:99137	X-ray repair complementing defective repair in Chinese hamster cells 1	MP:0006207	embryonic lethality during organogenesis
Xrcc1	MGI:99137	X-ray repair complementing defective repair in Chinese hamster cells 1	MP:0006283	medulloblastoma
Xrcc1	MGI:99137	X-ray repair complementing defective repair in Chinese hamster cells 1	MP:0008026	abnormal brain white matter morphology
Xrcc1	MGI:99137	X-ray repair complementing defective repair in Chinese hamster cells 1	MP:0008058	abnormal DNA repair
Xrcc1	MGI:99137	X-ray repair complementing defective repair in Chinese hamster cells 1	MP:0009937	abnormal neuron differentiation
Xrcc5	MGI:104517	X-ray repair complementing defective repair in Chinese hamster cells 5	MP:0000496	abnormal small intestine morphology
Xrcc5	MGI:104517	X-ray repair complementing defective repair in Chinese hamster cells 5	MP:0000694	spleen hypoplasia
Xrcc5	MGI:104517	X-ray repair complementing defective repair in Chinese hamster cells 5	MP:0001265	decreased body size
Xrcc5	MGI:104517	X-ray repair complementing defective repair in Chinese hamster cells 5	MP:0001325	abnormal retina morphology
Xrcc5	MGI:104517	X-ray repair complementing defective repair in Chinese hamster cells 5	MP:0001386	abnormal maternal nurturing
Xrcc5	MGI:104517	X-ray repair complementing defective repair in Chinese hamster cells 5	MP:0001429	dehydration
Xrcc5	MGI:104517	X-ray repair complementing defective repair in Chinese hamster cells 5	MP:0001525	impaired balance
Xrcc5	MGI:104517	X-ray repair complementing defective repair in Chinese hamster cells 5	MP:0001800	abnormal humoral immune response
Xrcc5	MGI:104517	X-ray repair complementing defective repair in Chinese hamster cells 5	MP:0001802	arrested B cell differentiation
Xrcc5	MGI:104517	X-ray repair complementing defective repair in Chinese hamster cells 5	MP:0001823	thymus hypoplasia
Xrcc5	MGI:104517	X-ray repair complementing defective repair in Chinese hamster cells 5	MP:0001825	arrested T cell differentiation
Xrcc5	MGI:104517	X-ray repair complementing defective repair in Chinese hamster cells 5	MP:0001935	decreased litter size
Xrcc5	MGI:104517	X-ray repair complementing defective repair in Chinese hamster cells 5	MP:0001954	respiratory distress
Xrcc5	MGI:104517	X-ray repair complementing defective repair in Chinese hamster cells 5	MP:0002020	increased tumor incidence
Xrcc5	MGI:104517	X-ray repair complementing defective repair in Chinese hamster cells 5	MP:0002022	lymphoma
Xrcc5	MGI:104517	X-ray repair complementing defective repair in Chinese hamster cells 5	MP:0002024	T cell derived lymphoma
Xrcc5	MGI:104517	X-ray repair complementing defective repair in Chinese hamster cells 5	MP:0002032	sarcoma
Xrcc5	MGI:104517	X-ray repair complementing defective repair in Chinese hamster cells 5	MP:0002080	prenatal lethality
Xrcc5	MGI:104517	X-ray repair complementing defective repair in Chinese hamster cells 5	MP:0002082	postnatal lethality
Xrcc5	MGI:104517	X-ray repair complementing defective repair in Chinese hamster cells 5	MP:0002083	premature death
Xrcc5	MGI:104517	X-ray repair complementing defective repair in Chinese hamster cells 5	MP:0002144	abnormal B cell differentiation
Xrcc5	MGI:104517	X-ray repair complementing defective repair in Chinese hamster cells 5	MP:0002398	abnormal bone marrow cell morphology/development
Xrcc5	MGI:104517	X-ray repair complementing defective repair in Chinese hamster cells 5	MP:0002619	abnormal lymphocyte morphology
Xrcc5	MGI:104517	X-ray repair complementing defective repair in Chinese hamster cells 5	MP:0004028	chromosome breakage
Xrcc5	MGI:104517	X-ray repair complementing defective repair in Chinese hamster cells 5	MP:0004201	fetal growth retardation
Xrcc5	MGI:104517	X-ray repair complementing defective repair in Chinese hamster cells 5	MP:0004227	increased cellular sensitivity to ionizing radiation
Xrcc5	MGI:104517	X-ray repair complementing defective repair in Chinese hamster cells 5	MP:0004816	abnormal class switch recombination
Xrcc5	MGI:104517	X-ray repair complementing defective repair in Chinese hamster cells 5	MP:0005090	increased double-negative T cell number
Xrcc5	MGI:104517	X-ray repair complementing defective repair in Chinese hamster cells 5	MP:0006072	abnormal retinal apoptosis
Xrcc5	MGI:104517	X-ray repair complementing defective repair in Chinese hamster cells 5	MP:0006283	medulloblastoma
Xrcc5	MGI:104517	X-ray repair complementing defective repair in Chinese hamster cells 5	MP:0008058	abnormal DNA repair
Xrcc5	MGI:104517	X-ray repair complementing defective repair in Chinese hamster cells 5	MP:0008070	absent T cells
Xrcc5	MGI:104517	X-ray repair complementing defective repair in Chinese hamster cells 5	MP:0008101	lymph node hypoplasia
Xrcc5	MGI:104517	X-ray repair complementing defective repair in Chinese hamster cells 5	MP:0008925	increased cerebellar granule cell number
Xrcc5	MGI:104517	X-ray repair complementing defective repair in Chinese hamster cells 5	MP:0008974	proportional dwarf
Xrcc6	MGI:95606	X-ray repair complementing defective repair in Chinese hamster cells 6	MP:0000238	absent pre-B cells
Xrcc6	MGI:95606	X-ray repair complementing defective repair in Chinese hamster cells 6	MP:0000352	decreased cell proliferation
Xrcc6	MGI:95606	X-ray repair complementing defective repair in Chinese hamster cells 6	MP:0000692	small spleen
Xrcc6	MGI:95606	X-ray repair complementing defective repair in Chinese hamster cells 6	MP:0000694	spleen hypoplasia
Xrcc6	MGI:95606	X-ray repair complementing defective repair in Chinese hamster cells 6	MP:0000706	small thymus
Xrcc6	MGI:95606	X-ray repair complementing defective repair in Chinese hamster cells 6	MP:0000715	decreased thymocyte number
Xrcc6	MGI:95606	X-ray repair complementing defective repair in Chinese hamster cells 6	MP:0001265	decreased body size
Xrcc6	MGI:95606	X-ray repair complementing defective repair in Chinese hamster cells 6	MP:0001382	abnormal nursing
Xrcc6	MGI:95606	X-ray repair complementing defective repair in Chinese hamster cells 6	MP:0001802	arrested B cell differentiation
Xrcc6	MGI:95606	X-ray repair complementing defective repair in Chinese hamster cells 6	MP:0001806	decreased IgM level
Xrcc6	MGI:95606	X-ray repair complementing defective repair in Chinese hamster cells 6	MP:0001823	thymus hypoplasia
Xrcc6	MGI:95606	X-ray repair complementing defective repair in Chinese hamster cells 6	MP:0001935	decreased litter size
Xrcc6	MGI:95606	X-ray repair complementing defective repair in Chinese hamster cells 6	MP:0002007	increased cellular sensitivity to gamma-irradiation
Xrcc6	MGI:95606	X-ray repair complementing defective repair in Chinese hamster cells 6	MP:0002144	abnormal B cell differentiation
Xrcc6	MGI:95606	X-ray repair complementing defective repair in Chinese hamster cells 6	MP:0002145	abnormal T cell differentiation
Xrcc6	MGI:95606	X-ray repair complementing defective repair in Chinese hamster cells 6	MP:0002217	small lymph nodes
Xrcc6	MGI:95606	X-ray repair complementing defective repair in Chinese hamster cells 6	MP:0002398	abnormal bone marrow cell morphology/development
Xrcc6	MGI:95606	X-ray repair complementing defective repair in Chinese hamster cells 6	MP:0002722	abnormal immune system organ morphology
Xrcc6	MGI:95606	X-ray repair complementing defective repair in Chinese hamster cells 6	MP:0004227	increased cellular sensitivity to ionizing radiation
Xrcc6	MGI:95606	X-ray repair complementing defective repair in Chinese hamster cells 6	MP:0004939	abnormal B cell morphology
Xrcc6	MGI:95606	X-ray repair complementing defective repair in Chinese hamster cells 6	MP:0005091	increased double-positive T cell number
Xrcc6	MGI:95606	X-ray repair complementing defective repair in Chinese hamster cells 6	MP:0005234	thymic lymphoma
Xrcc6	MGI:95606	X-ray repair complementing defective repair in Chinese hamster cells 6	MP:0005621	abnormal cell physiology
Xrcc6	MGI:95606	X-ray repair complementing defective repair in Chinese hamster cells 6	MP:0008008	early cellular replicative senescence
Xrcc6	MGI:95606	X-ray repair complementing defective repair in Chinese hamster cells 6	MP:0008037	abnormal T cell morphology
Xrcc6	MGI:95606	X-ray repair complementing defective repair in Chinese hamster cells 6	MP:0008083	decreased single-positive T cell number
Xrcc6	MGI:95606	X-ray repair complementing defective repair in Chinese hamster cells 6	MP:0008212	absent mature B cells
Xrcc6	MGI:95606	X-ray repair complementing defective repair in Chinese hamster cells 6	MP:0008213	absent immature B cells
Xrcc6	MGI:95606	X-ray repair complementing defective repair in Chinese hamster cells 6	MP:0008479	decreased spleen white pulp amount
Xrcc6	MGI:95606	X-ray repair complementing defective repair in Chinese hamster cells 6	MP:0008489	postnatal slow weight gain
Xrcc6	MGI:95606	X-ray repair complementing defective repair in Chinese hamster cells 6	MP:0008974	proportional dwarf
Zbtb10	MGI:2139883	zinc finger and BTB domain containing 10
Zbtb2	MGI:2685949	zinc finger and BTB domain containing 2
Zbtb43	MGI:1919084	zinc finger and BTB domain containing 43
Zfhx3	MGI:99948	zinc finger homeobox 3
Zfp217	MGI:2685408	zinc finger protein 217
Zfp219	MGI:1917140	zinc finger protein 219
Zfp513	MGI:2141255	zinc finger protein 513
Zic2	MGI:106679	zinc finger protein of the cerebellum 2	MP:0000373	belly spot
Zic2	MGI:106679	zinc finger protein of the cerebellum 2	MP:0000433	microcephaly
Zic2	MGI:106679	zinc finger protein of the cerebellum 2	MP:0000585	kinked tail
Zic2	MGI:106679	zinc finger protein of the cerebellum 2	MP:0000755	hindlimb paralysis
Zic2	MGI:106679	zinc finger protein of the cerebellum 2	MP:0000788	abnormal cerebral cortex morphology
Zic2	MGI:106679	zinc finger protein of the cerebellum 2	MP:0000819	abnormal olfactory bulb morphology
Zic2	MGI:106679	zinc finger protein of the cerebellum 2	MP:0000913	abnormal brain development
Zic2	MGI:106679	zinc finger protein of the cerebellum 2	MP:0000914	exencephaly
Zic2	MGI:106679	zinc finger protein of the cerebellum 2	MP:0000923	abnormal roof plate morphology
Zic2	MGI:106679	zinc finger protein of the cerebellum 2	MP:0000929	open neural tube
Zic2	MGI:106679	zinc finger protein of the cerebellum 2	MP:0000933	abnormal rhombomere morphology
Zic2	MGI:106679	zinc finger protein of the cerebellum 2	MP:0000934	abnormal telencephalon development
Zic2	MGI:106679	zinc finger protein of the cerebellum 2	MP:0000961	abnormal dorsal root ganglion morphology
Zic2	MGI:106679	zinc finger protein of the cerebellum 2	MP:0001488	increased startle reflex
Zic2	MGI:106679	zinc finger protein of the cerebellum 2	MP:0001890	anencephaly
Zic2	MGI:106679	zinc finger protein of the cerebellum 2	MP:0001914	hemorrhage
Zic2	MGI:106679	zinc finger protein of the cerebellum 2	MP:0002082	postnatal lethality
Zic2	MGI:106679	zinc finger protein of the cerebellum 2	MP:0002115	abnormal skeleton extremities morphology
Zic2	MGI:106679	zinc finger protein of the cerebellum 2	MP:0002151	abnormal neural tube morphology/development
Zic2	MGI:106679	zinc finger protein of the cerebellum 2	MP:0003051	curly tail
Zic2	MGI:106679	zinc finger protein of the cerebellum 2	MP:0003054	spina bifida
Zic2	MGI:106679	zinc finger protein of the cerebellum 2	MP:0003232	abnormal forebrain development
Zic2	MGI:106679	zinc finger protein of the cerebellum 2	MP:0003861	abnormal nervous system development
Zic2	MGI:106679	zinc finger protein of the cerebellum 2	MP:0004271	abnormal paw/hand/foot morphology
Zic2	MGI:106679	zinc finger protein of the cerebellum 2	MP:0004599	abnormal vertebral arch morphology
Zic2	MGI:106679	zinc finger protein of the cerebellum 2	MP:0004613	fusion of vertebral arches
Zic2	MGI:106679	zinc finger protein of the cerebellum 2	MP:0004639	fused metacarpal bones
Zic2	MGI:106679	zinc finger protein of the cerebellum 2	MP:0004642	fused metatarsal bones
Zic2	MGI:106679	zinc finger protein of the cerebellum 2	MP:0004837	abnormal neural fold formation
Zic2	MGI:106679	zinc finger protein of the cerebellum 2	MP:0005157	holoprosencephaly
Zic2	MGI:106679	zinc finger protein of the cerebellum 2	MP:0005657	abnormal neural plate morphology
Zic2	MGI:106679	zinc finger protein of the cerebellum 2	MP:0006207	embryonic lethality during organogenesis
Zic2	MGI:106679	zinc finger protein of the cerebellum 2	MP:0006282	abnormal spinal cord dorsal horn morphology
Zic2	MGI:106679	zinc finger protein of the cerebellum 2	MP:0008915	fused carpal bones
Zic2	MGI:106679	zinc finger protein of the cerebellum 2	MP:0008919	fused tarsal bones
Zic2	MGI:106679	zinc finger protein of the cerebellum 2	MP:0009142	decreased prepulse inhibition
Zic2	MGI:106679	zinc finger protein of the cerebellum 2	MP:0009843	decreased neural crest cell number
Zscan4b	MGI:3645447	zinc finger and SCAN domain containing 4B
