# Supplementary material for: An Expanded Oct4 Interaction Network: Implications for Stem Cell Biology, Development, and Disease
Source: Cell Stem Cell. 2010 Apr 2;6(4):382–95. doi: 10.1016/j.stem.2010.03.004 (PMC2860244; doi:10.1016/j.stem.2010.03.004)
Supplement: Table S6. Master Table of Oct4-Interacting Proteins Summarizing All the Data from the Systems Analyses — MW, molecular weight. Exp I, II, and IIIPep# show the number of unique peptides with scores above homology threshold in two independent experiments. AV_PROTSCORE is the protein score average between experiments I, II, and III. MGI phenotypes are labeled as follows: EL, embryonic lethality; PL, perinatal lethality; O, other; and NP, no phenotype detected. A blank cell means not studied. This table is related to Table 1. [file mmc6.xls]

## Sheet: Legend
Supplementary Table 6. Master table of Oct4 interacting proteins summarising all the data from the systems analyses. MW, molecular weight. Exp I, II and IIIPep# show number of unique peptides with scores above homology threshold in two independent experiments. AV_PROTSCORE is the average protein score between experiments I, II and III. MGI phenotypes are labeled as follows: EL Embryonic lethality…

## Sheet: Master Table
Gene name	Accession	Description	MW	Complex/Protein class	Exp I_Pep#	Exp II_Pep#	Exp III_Pep#	AV_PROTSCORE	Gene name	TAP	LSIP	Known interactor (literature)	GO_CC_nucleus	GO_BP_gene expression	GO_MF_transcription	Expression regulation - Significant? (Campbell2007)	Trend expr regulation (Campbell2007)	Oct4 target	Nanog target	Sox2 target	Klf4 target	Myc target	Rex1 target	Zfp281 target	Nac1 target	Dax1 target	RNAi ES phenotype (Ding2009, Hu2009)	Literature ESC self renewal and/or pluripotency	MGI phenotype	OMIM	Cancer causative genes	Cancer misexpressed (Oncomine)	No. Targets
Acin1	IPI00121136	Acin1 Isoform 1 of Apoptotic chromatin condensation inducer in the nucleus	151000	Regulation of transcription	12	2	13	191.452	Acin1		Y		Y	Y		yes	down				Y	Y											2
Actl6a	IPI00323660	Actl6a Actin-like protein 6A	47930.5	BAF complex -- INO80 chromatin-remodeling complex	4	1	1	92.0589	Actl6a				Y	Y		yes	down															Y	0
Amotl2	IPI00263333	Amotl2 Isoform 1 of Angiomotin-like protein 2	85454.3	Miscellaneous	1	4	2	72.36	Amotl2							yes	down	Y		Y	Y			Y	Y								5
Aof2	IPI00648295	Aof2 Amine oxidase (Flavin containing) domain 2	95113.5	LSD1 complex	9	6	7	334.022	Aof2				Y	Y	Y	n/a	n/a								Y				EL				1
Arid3b	IPI00277032	Arid3b Isoform 1 of AT-rich interactive domain-containing protein 3B	61092	Transcription factors	9	8	3	237.187	Arid3b		Y	Y	Y	Y		yes	down		Y										EL			Y	1
Asf1a	IPI00132452	Asf1a Histone chaperone ASF1A	23099.2	Histone chaperone complex	3	1	3	113.109	Asf1a				Y	Y		yes	down															Y	0
Atf2	IPI00110172	Atf2;LOC100047997 Isoform 1 of Cyclic AMP-dependent transcription factor ATF-2	52550.7	Transcription factors	4	5	5	116.83	Atf2		Y		Y	Y	Y	n/a	n/a				Y								EL			Y	1
Brwd1	IPI00121655	Brwd1 Isoform A of Bromodomain and WD repeat-containing protein 1	262057	Regulation of transcription	1	2	2	50.86	Brwd1		Y		Y	Y	Y	no	down			Y	Y					Y			O			Y	3
Cabin1	IPI00380107	Cabin1 calcineurin binding protein 1	245584	Histone chaperone complex	8	18	7	200.733	Cabin1		Y		Y			n/a	n/a												EL				0
Cad	IPI00380280	Cad carbamoyl-phosphate synthetase 2, aspartate transcarbamylase, and dihydroorotase	245650	Enzymes	4	18	11	193.441	Cad		Y					yes	down				Y	Y	Y		Y							Y	4
Chd1	IPI00107999	Chd1 Chromodomain-helicase-DNA-binding protein 1	197601	Helicases	8	9	7	203.707	Chd1				Y			no	down											Y				Y	0
Chd3	IPI00675483	Chd3 Chromodomain helicase DNA binding protein 3	234197	Helicases	5	6	6	183.698	Chd3		Y		Y	Y		n/a	n/a															Y	0
Chd4	IPI00396802	Chd4 Chromodomain-helicase-DNA-binding protein 4	219096	NuRD complex	21	40	33	1006.96	Chd4		Y		Y	Y	Y	no	down												O			Y	0
Chd5	IPI00875673	Chd5 chromodomain helicase DNA binding protein 5 isoform1	224027	Helicases	10	9	11	388.716	Chd5		Y		Y	Y		n/a	n/a															Y	0
Creb1	IPI00119924	Creb1 Isoform 1 of cAMP response element-binding protein	36879.7	Transcription factors	3	3	3	139.043	Creb1		Y		Y	Y	Y	no	up					Y							EL	Y	Y	Y	1
Ctbp1	IPI00128155	Ctbp1 Isoform 1 of C-terminal-binding protein 1	48170.7	Transcription factors	9	4	3	175.193	Ctbp1				Y	Y	Y	n/a	n/a												PL				0
Ctbp2	IPI00856974	Ctbp2 Isoform 2 of C-terminal-binding protein 2	107801	Transcription factors	10	3	4	178.543	Ctbp2				Y	Y	Y	yes	down		Y			Y	Y		Y	Y		Y	EL			Y	5
Cubn	IPI00889898	Cubn cubilin	407680	Miscellaneous	3	7	2	122.221	Cubn					Y		no	down												EL	Y			0
Cul4b	IPI00224689	Cul4b cullin 4B	111314	Histone ubiquitination (E3 ubiquitin ligase complex)	7	3	9	144.467	Cul4b							yes	down													Y			0
Ddb1	IPI00316740	Ddb1 DNA damage-binding protein 1	128027	Histone ubiquitination (E3 ubiquitin ligase complex)	7	5	16	196.745	Ddb1		Y		Y			yes	down	Y			Y	Y							EL				3
Dhx9	IPI00339468	Dhx9 Isoform 2 of ATP-dependent RNA helicase A	150907	Helicases	15	15	31	505.388	Dhx9		Y		Y			no	down					Y		Y					EL			Y	2
Dnaja1	IPI00132208	Dnaja1 DnaJ homolog subfamily A member 1	45580.7	Chaperones	6	1	5	161.432	Dnaja1							no	down							Y					O			Y	1
Dnmt3a	IPI00131694	Dnmt3a Isoform 1 of DNA (cytosine-5)-methyltransferase 3A	103204	Enzymes	4	4	7	175.955	Dnmt3a				Y	Y		no	down		Y					Y	Y	Y			EL			Y	4
Dnmt3l	IPI00109459	Dnmt3l DNA (cytosine-5)-methyltransferase 3-like	49159.1	Enzymes	7	3	7	263.972	Dnmt3l		Y		Y		Y	yes	down							Y					PL			Y	1
Emd	IPI00114401	Emd Emerin	29417.4	Nuclear assembly/organisation	2	1	1	66.8967	Emd				Y			no	down												O	Y			0
Gatad2a	IPI00625995	Gatad2a p66 alpha isoform a	67762.4	NuRD complex	13	11	16	467.083	Gatad2a		Y	Y	Y	Y	Y	no	down				Y	Y				Y			EL			Y	3
Gatad2b	IPI00128615	Gatad2b Isoform 1 of Transcriptional repressor p66-beta	65712.1	NuRD complex	13	7	16	260.691	Gatad2b	Y	Y	Y	Y	Y	Y	no	down																0
Hcfc1	IPI00828490	Hcfc1 Host cell factor C1	216799	Regulation of transcription	19	8	12	492.653	Hcfc1		Y		Y	Y	Y	yes	down				Y	Y	Y									Y	3
Hdac1	IPI00114232	Hdac1 Histone deacetylase 1	55609.9	NuRD complex -- Sin3 HDAC complex	11	12	11	263.473	Hdac1	Y	Y	Y				yes	down											Y	EL			Y	0
Hells	IPI00121431	Hells Isoform 1 of Lymphocyte-specific helicase	95806.5	Helicases	3	1	1	54.1833	Hells				Y	Y		yes	down									Y			PL				1
Hira	IPI00123694	Hira Isoform Long of Protein HIRA	113235	Histone chaperone complex	10	7	10	219.826	Hira		Y		Y	Y	Y	yes	down			Y		Y	Y				Y		EL				3
Hist1h3e	IPI00282848	Hist1h3e;Hist1h3d;Hist2h3c1;Hist2h3b;Hist2h3c2;Hist1h3c;Hist1h3f;Hist1h3b histone cluster 2, H3c1 isoform 2	20348.1	Histones	8	9	4	218.179	Hist1h3e		Y		Y			n/a	n/a						Y									Y	2
Hist1h4b	IPI00407339	Hist1h4b;Hist4h4;Hist1h4c;Hist1h4m;Hist1h4i;Hist1h4k;Hist1h4a;Hist1h4d;Hist1h4j;4930558J22Rik;LOC100041230;Hist1h4f;Hist1h4h;Hist2h4;OTTMUSG00000000446 Histone H4	11360.4	Histones	11	13	6	641.4	Hist1h4b		Y					n/a	n/a																0
Hist3h2bb	IPI00229539	Hist3h2bb histone cluster 3, H2bb	17248.2	Histones	9	7	4	430.149	Hist3h2bb		Y		Y			n/a	n/a	Y		Y			Y			Y						Y	1
Hnrnpab	IPI00277066	Hnrnpab heterogeneous nuclear ribonucleoprotein A/B isoform 1	36302.4	Heterogeneous nuclear ribonucleoproteins	3	2	2	100.087	Hnrnpab							no	down															Y	0
Hnrnpl	IPI00620362	Hnrnpl Heterogeneous nuclear ribonucleoprotein L	64550.5	Heterogeneous nuclear ribonucleoproteins	10	4	8	256.197	Hnrnpl		Y		Y	Y		yes	down																0
Hnrnpu	IPI00458583	Hnrnpu Putative uncharacterized protein	88661	Heterogeneous nuclear ribonucleoproteins	8	2	12	175.733	Hnrnpu		Y					no	down												EL			Y	0
Ifi202b	IPI00126725	Ifi202b;Ifi202a Interferon-activable protein 202	50727.4	Regulation of transcription	4	6	3	62.8278	Ifi202b				Y			n/a	n/a												NP			Y	0
Ino80	IPI00378561	Ino80 Isoform 1 of Putative DNA helicase INO80 complex homolog 1	177265	INO80 chromatin-remodeling complex	5	6	1	99.3222	Ino80							no	down															Y	0
Klf4	IPI00120384	Klf4 Kruppel-like factor 4	52531.8	Transcription factors	1	1	2	78.8467	Klf4				Y	Y	Y	yes	down				Y								PL			Y	1
Kpna2	IPI00124973	Kpna2;ENSMUSG00000069083;ENSMUSG00000066878 Importin subunit alpha-2	58234.3	Karyopherins	7	7	2	188.94	Kpna2		Y	Y	Y			n/a	n/a					Y										Y	1
Kpna3	IPI00230429	Kpna3 Importin subunit alpha-3	58193	Karyopherins	2	1	2	62.5567	Kpna3				Y			yes	down															Y	0
Lig3	IPI00124272	Lig3 Isoform Alpha of DNA ligase 3	114657	Recombination/repair	5	6	1	100.63	Lig3				Y			no	down					Y		Y					EL			Y	2
Matr3	IPI00453826	Matr3 Matrin-3	95085	Nuclear assembly/organisation	14	6	11	232.574	Matr3		Y		Y			no	down					Y	Y	Y						Y			3
Mbd3	IPI00131067	Mbd3 Isoform 1 of Methyl-CpG-binding domain protein 3	0	NuRD complex	4	6	4	213.855	Mbd3		Y		Y	Y		yes	down										Y	Y	EL				0
Mitf	IPI00125758	Mitf Isoform A of Microphthalmia-associated transcription factor	59160.4	Transcription factors	2	3	1	87.63	Mitf				Y	Y	Y	no	up												PL	Y	Y	Y	0
Msh6	IPI00310173	Msh6 MutS homolog 6	152813	Recombination/repair	10	4	5	121.208	Msh6				Y			yes	down	Y	Y	Y	Y		Y		Y	Y			O	Y	Y	Y	7
Mta1	IPI00624969	Mta1 Mta1 protein	80019.8	NuRD complex	13	14	16	820.648	Mta1		Y	Y	Y	Y	Y	no	down											Y				Y	0
Mta2	IPI00128230	Mta2 Metastasis-associated protein MTA2	75723.9	NuRD complex	25	17	21	976.612	Mta2	Y	Y	Y	Y	Y	Y	no	down		Y			Y							EL				2
Mta3	IPI00125745	Mta3 Isoform 1 of Metastasis-associated protein MTA3	67719.1	NuRD complex	10	9	7	322.552	Mta3		Y		Y	Y	Y	yes	down															Y	0
Myst2	IPI00228457	Myst2 Isoform 2 of Histone acetyltransferase MYST2	67588.5	Enzymes	4	2	3	132.994	Myst2				Y	Y	Y	no	down	Y	Y	Y	Y	Y			Y	Y						Y	7
Nfrkb	IPI00274469	Nfrkb Nuclear factor related to kappa-B-binding protein	139134	INO80 chromatin-remodeling complex	22	11	4	332.149	Nfrkb				Y			n/a	n/a																0
Nfyc	IPI00108204	Nfyc Nuclear transcription factor Y subunit gamma	37230.9	Transcription factors	7	3	1	86.8205	Nfyc				Y	Y	Y	no	down				Y	Y	Y	Y									4
Nudc	IPI00132942	Nudc Nuclear migration protein nudC	38334.3	Miscellaneous	2	2	2	51.8867	Nudc				Y			yes	down															Y	0
Ogt	IPI00420870	Ogt Isoform 1 of UDP-N-acetylglucosamine--peptide N-acetylglucosaminyltransferase 110 kDa subunit	118131	Enzymes	14	4	10	234.27	Ogt		Y		Y			no	down	Y	Y	Y	Y	Y			Y	Y		Y	PL			Y	7
P4ha1	IPI00399959	P4ha1 Isoform 2 of Prolyl 4-hydroxylase subunit alpha-1	61132.8	Enzymes	14	5	5	242.493	P4ha1							yes	up												EL			Y	0
Parp1	IPI00139168	Parp1 Putative uncharacterized protein	113492	Recombination/repair	24	17	33	675.443	Parp1		Y	Y	Y			yes	down				Y	Y				Y		Y	EL			Y	3
Phf17	IPI00453799	Phf17 Isoform 1 of Protein Jade-1	95434.2	Regulation of transcription	4	2	4	121.858	Phf17				Y	Y		yes	down												PL			Y	0
Pou5f1	IPI00117218	Pou5f1 POU domain, class 5, transcription factor 1	38705.3	Bait	20	19	21	2738.02	Pou5f1	Y	Y		Y	Y	Y	yes	down	Y	Y	Y	Y		Y	Y	Y	Y	Y	Y	EL		Y	Y	8
Ppp2r1a	IPI00310091	Ppp2r1a Serine/threonine-protein phosphatase 2A 65 kDa regulatory subunit A alpha isoform	66079.2	Enzymes	3	4	1	86.7633	Ppp2r1a							no	up					Y	Y										2
Psmb6	IPI00119239	Psmb6 Proteasome subunit beta type-6	25590.6	Proteasome	2	2	1	79.71	Psmb6				Y			yes	down																0
Rcor2	IPI00226581	Rcor2 REST corepressor 2	58042.9	LSD1 complex	5	6	2	120.448	Rcor2				Y	Y	Y	yes	down								Y	Y							2
Rfx2	IPI00406298	Rfx2 DNA-binding protein RFX2	76998.5	Regulation of transcription	8	1	1	136.989	Rfx2				Y	Y	Y	no	down															Y	0
Rpa1	IPI00124520	Rpa1 Replication protein A 70 kDa DNA-binding subunit	69620.9	Replication	2	3	2	112.577	Rpa1				Y			no	down					Y							EL			Y	1
Rpa3	IPI00132128	Rpa3 Replication protein A 14 kDa subunit	13689	Replication	1	1	1	49.63	Rpa3				Y			yes	down				Y						Y					Y	1
Sall1	IPI00342267	Sall1 sal-like 1	141745	Spalt-like transcriptional repressors	11	17	18	777.177	Sall1	Y	Y	Y	Y	Y		yes	down	Y	Y		Y				Y				EL	Y			4
Sall3	IPI00123404	Sall3 Isoform 1 of Sal-like protein 3	140611	Spalt-like transcriptional repressors	5	5	6	214.445	Sall3		Y		Y	Y		no	up		Y						Y				PL			Y	2
Sall4	IPI00475164	Sall4 Isoform 1 of Sal-like protein 4	114711	Spalt-like transcriptional repressors	35	29	28	2034.26	Sall4	Y	Y	Y	Y	Y		yes	down		Y	Y	Y				Y	Y		Y	EL	Y			5
Smarca4	IPI00875789	Smarca4 SWI/SNF related, matrix associated, actin dependent regulator of chromatin, subfamily a, member 4, isoform CRA_b	181914	BAF complex	3	5	1	84.5844	Smarca4				Y	Y	Y	no	down											Y	EL		Y	Y	0
Smarca5	IPI00396739	Smarca5 SWI/SNF-related matrix-associated actin-dependent regulator of chromatin subfamily A member 5	122291	ISWI chromatin remodelling complex	5	7	2	76.5171	Smarca5		Y		Y	Y	Y	yes	down												EL				0
Smarcc1	IPI00125662	Smarcc1 Isoform 1 of SWI/SNF complex subunit SMARCC1	123326	BAF complex	7	3	4	115.13	Smarcc1		Y	Y	Y	Y		no	down												EL			Y	0
Sp1	IPI00323887	Sp1 Isoform 1 of Transcription factor Sp1	81309.8	Transcription factors	5	4	6	155.32	Sp1			Y	Y	Y	Y	no	down				Y	Y	Y		Y				EL			Y	4
Ssrp1	IPI00407571	Ssrp1 Isoform 2 of FACT complex subunit SSRP1	81766.7	FACT complex	36	12	32	1240.47	Ssrp1		Y		Y	Y		no	down												EL			Y	0
Supt16h	IPI00120344	Supt16h FACT complex subunit SPT16	120320	FACT complex	64	34	56	2860.68	Supt16h		Y		Y	Y		no	down																0
Tcfe3	IPI00380308	Tcfe3 Isoform 1 of Transcription factor E3	61555.7	Transcription factors	9	5	7	196.535	Tcfe3	Y	Y		Y	Y	Y	n/a	n/a							Y					PL	Y	Y	Y	1
Tcfeb	IPI00314502	Tcfeb Transcription factor EB	52638.2	Transcription factors	2	3	2	95.7756	Tcfeb	Y			Y	Y	Y	n/a	n/a												PL		Y	Y	0
Top2a	IPI00122223	Top2a DNA topoisomerase 2-alpha	173567	Recombination/repair	30	44	12	711.009	Top2a		Y		Y	Y		no	down					Y	Y									Y	2
Trim24	IPI00227778	Trim24 Isoform Short of Transcription intermediary factor 1-alpha	114825	Enzymes	3	4	6	111.639	Trim24				Y	Y	Y	yes	down												O	Y	Y	Y	0
Trim33	IPI00409904	Trim33 Isoform Alpha of E3 ubiquitin-protein ligase TRIM33	125931	Enzymes	2	2	2	71.6633	Trim33				Y	Y		no	down												EL	Y	Y	Y	0
Ttf2	IPI00112371	Ttf2 Transcription termination factor 2	126706	General transcription	5	2	2	86.28	Ttf2				Y	Y		n/a	n/a					Y											1
Ubn2	IPI00854896	Ubn2 Isoform 4 of Uncharacterized protein KIAA2030	142524	Histone chaperone complex	17	19	11	416.547	Ubn2		Y					n/a	n/a																0
Xrcc1	IPI00118139	Xrcc1 DNA repair protein XRCC1	69270.7	Recombination/repair	6	3	1	106.337	Xrcc1				Y			yes	down					Y							EL				1
Xrcc5	IPI00321154	Xrcc5 ATP-dependent DNA helicase 2 subunit 2	83802.3	Recombination/repair	6	5	13	215.917	Xrcc5		Y		Y			yes	down					Y	Y						PL			Y	2
Xrcc6	IPI00132424	Xrcc6 ATP-dependent DNA helicase 2 subunit 1	69726	Recombination/repair	12	5	12	258.825	Xrcc6				Y			yes	down					Y							O				1
Zbtb10	IPI00223276	Zbtb10 zinc finger and BTB domain containing 10 isoform 1	118071	Transcription factors	9	5	12	264.089	Zbtb10		Y					n/a	n/a															Y	0
Zbtb2	IPI00652356	Zbtb2 Putative uncharacterized protein	58189.6	Transcription factors	1	1	1	79.5833	Zbtb2				Y	Y		no	up																0
Zbtb43	IPI00230530	Zbtb43 zinc finger protein 297B isoform a	57551.4	Transcription factors	2	1	3	122.03	Zbtb43				Y	Y		n/a	n/a					Y											1
Zfhx3	IPI00475055	Zfhx3 AT motif binding factor 1	410697	Transcription factors	3	36	1	295.858	Zfhx3		Y		Y	Y	Y	no	up													Y			0
Zfp217	IPI00758403	Zfp217 Zinc finger protein 217	115182	Transcription factors	11	10	4	166.785	Zfp217							n/a	n/a															Y	0
Zfp219	IPI00469594	Zfp219 Zinc finger protein 219, isoform CRA_a	78831.3	Transcription factors	4	6	7	283.087	Zfp219		Y	Y	Y			n/a	n/a	Y									Y					Y	1
Zfp513	IPI00830836	Zfp513 Isoform 1 of Zinc finger protein 513	59968.1	Transcription factors	1	2	1	87.0567	Zfp513							n/a	n/a					Y		Y									2
Zic2	IPI00127145	Zic2 Zinc finger protein ZIC 2	55546.4	Transcription factors	1	1	1	48.6133	Zic2				Y			no	down	Y	Y	Y	Y			Y	Y	Y			EL	Y		Y	7
Zscan4b	IPI00755380	Zscan4b similar to Gene model 397	58668	Transcription factors	4	6	7	254.409	Zscan4b							n/a	n/a																0
